# Supplementary material for: Identification of potential key genes that respond to capsaicin treatment in ER-positive breast cancer: An integrated analysis
Source: PLoS One. 2026 Jun 3;21(6):e0350841. doi: 10.1371/journal.pone.0350841 (PMC13232819; doi:10.1371/journal.pone.0350841)
Supplement: S1 File — Three independent experiments (Rep 1, Rep 2, Rep 3) were performed using separately cultured cells. (ZIP) [file pone.0350841.s003.zip]

Archive with 24 entries (20 files):
- data process/
- data process/data process.xlsx
- data process/The first biological repetition/
- data process/The first biological repetition/Actin.csv
- data process/The first biological repetition/Actin.tif
- data process/The first biological repetition/GARS.csv
- data process/The first biological repetition/GARS.tif
- data process/The first biological repetition/SHMT2.csv
- data process/The first biological repetition/SHMT2.tif
- data process/The second biological repetition/
- data process/The second biological repetition/actin.csv
- data process/The second biological repetition/actin.tif
- data process/The second biological repetition/GRAS.csv
- data process/The second biological repetition/GRAS.tif
- data process/The second biological repetition/SHMT2.csv
- data process/The second biological repetition/SHMT2.tif
- data process/The third biological repetition/
- data process/The third biological repetition/actin.csv
- data process/The third biological repetition/actin.tif
- data process/The third biological repetition/GRAS.csv
- data process/The third biological repetition/GRAS.tif
- data process/The third biological repetition/SHMT2.csv
- data process/The third biological repetition/SHMT2.tif
- data process/统计图.tif
