# Supplementary material for: Identification of potential key genes that respond to capsaicin treatment in ER-positive breast cancer: An integrated analysis
Source: PLoS One. 2026 Jun 3;21(6):e0350841. doi: 10.1371/journal.pone.0350841 (PMC13232819; doi:10.1371/journal.pone.0350841)
Supplement: S1 File — Three independent experiments (Rep 1, Rep 2, Rep 3) were performed using separately cultured cells. (ZIP) [file pone.0350841.s003.zip › data process/data process.xlsx]

## Sheet: Sheet1
β-actin							GRAS							SHMT2
	Area	Mean	Min	Max	IntDen	RawIntDen		Area	Mean	Min	Max	IntDen	RawIntDen		Area	Mean	Min	Max	IntDen	RawIntDen
1	1800	95.851	1	238	172531	172531	1	1972	73.055	0	232	144064	144064	1	1496	60.262	0	234	90152	90152
2	1650	88.906	2	239	146695	146695	2	1972	61.29	0	215	120864	120864	2	1496	48.734	0	207	72906	72906
3	1449	97.897	1	239	141853	141853	3	1972	54.695	0	189	107858	107858	3	1496	46.602	0	188	69717	69717
4	1449	110.921	2	239	160724	160724	4	1972	48.451	0	173	95545	95545	4	1496	37.914	0	147	56719	56719
5	1449	114.974	3	238	166597	166597	5	1972	42.682	0	121	84169	84169	5	1496	29.321	0	106	43864	43864
	Area	Mean	Min	Max	IntDen	RawIntDen		Area	Mean	Min	Max	IntDen	RawIntDen		Area	Mean	Min	Max	IntDen	RawIntDen
1	3864	77.372	0	234	298967	298967	1	3792	106.521	0	232	403927	403927	1	6230	109.982	0	221	685190	685190
2	3588	77.102	0	235	276643	276643	2	3792	102.889	0	234	390155	390155	2	5600	75.17	0	224	420950	420950
3	3588	76.418	0	236	274189	274189	3	3792	67.382	0	233	255512	255512	3	5600	46.898	0	230	262628	262628
4	3588	79.653	0	237	285796	285796	4	3792	67.866	0	236	257349	257349	4	5600	21.812	0	138	122148	122148
5	3588	71.943	0	237	258131	258131	5	3792	20.438	0	80	77500	77500	5	5600	7.555	0	46	42310	42310
	Area	Mean	Min	Max	IntDen	RawIntDen		Area	Mean	Min	Max	IntDen	RawIntDen		Area	Mean	Min	Max	IntDen	RawIntDen
1	1947	98.424	0	232	191631	191631	1	8040	101.521	0	222	816231	816231	1	12876	79.728	0	226	1026583	1026583
2	1947	92.034	0	232	179191	179191	2	8040	57.078	0	213	458904	458904	2	11840	57.761	0	228	683889	683889
3	1947	73.268	0	231	142652	142652	3	8040	39.988	0	148	321506	321506	3	11840	38.611	0	176	457158	457158
4	1947	83.945	0	234	163441	163441	4	8040	23.086	0	118	185615	185615	4	11840	19.165	0	102	226914	226914
5	1947	86.882	0	236	169159	169159	5	8040	12.289	0	43	98805	98805	5	11840	5.233	0	32	61960	61960
	1. Data process(Mean)
	repetition	process	β-actin Mean	GRAS Mean	SHMT2 Mean
	1	1	95.851	73.055	60.262
	1	2	88.906	61.29	48.734
	1	3	97.897	54.695	46.602
	1	4	110.921	48.451	37.914
	1	5	114.974	42.682	29.321
	2	1	77.372	106.521	109.982
	2	2	77.102	102.889	75.17
	2	3	76.418	67.382	46.898
	2	4	79.653	67.866	21.812
	2	5	71.943	20.438	7.555
	3	1	98.424	101.521	79.728
	3	2	92.034	57.078	57.761
	3	3	73.268	39.988	38.611
	3	4	83.945	23.086	19.165
	3	5	86.882	12.289	5.233
	2. Calculate the ratio of each repeated GRAS/β-actin and SHMT2/β-actin
	repetition	process	GRAS/β-actin	SHMT2/β-actin
	1	1	0.7622	0.6287
	1	2	0.6894	0.5482
	1	3	0.5587	0.476
	1	4	0.4368	0.3418
	1	5	0.3712	0.255
	2	1	1.3767	1.4215
	2	2	1.3345	0.975
	2	3	0.8818	0.6138
	2	4	0.852	0.2739
	2	5	0.2841	0.105
	3	1	1.0315	0.8101
	3	2	0.6202	0.6276
	3	3	0.5458	0.527
	3	4	0.2751	0.2283
	3	5	0.1415	0.0602
	3. Calculate the multiple changes of each treatment relative to treatment 1 (the control)
	process	repetition1	repetition2	repetition3
	1	1	1	1
	2	0.6894/0.7622 = 0.9045	1.3345/1.3767 = 0.9694	0.6202/1.0315 = 0.6013
	3	0.5587/0.7622 = 0.7331	0.8818/1.3767 = 0.6405	0.5458/1.0315 = 0.5292
	4	0.4368/0.7622 = 0.5732	0.8520/1.3767 = 0.6190	0.2751/1.0315 = 0.2667
	5	0.3712/0.7622 = 0.4871	0.2841/1.3767 = 0.2064	0.1415/1.0315 = 0.1372
	SHMT2 ratio change：
	process	repetition1	repetition2	repetition3
	1	1	1	1
	2	0.5482/0.6287 = 0.8720	0.9750/1.4215 = 0.6860	0.6276/0.8101 = 0.7748
	3	0.4760/0.6287 = 0.7573	0.6138/1.4215 = 0.4319	0.5270/0.8101 = 0.6506
	4	0.3418/0.6287 = 0.5437	0.2739/1.4215 = 0.1927	0.2283/0.8101 = 0.2818
	5	0.2550/0.6287 = 0.4056	0.1050/1.4215 = 0.0739	0.0602/0.8101 = 0.0743
	4. Statistical test (one-sample t-test, compared with 1)
	For each treatment, calculate the mean and standard deviation of the three repeated multiple changes, and then conduct a t-test.
	Results of GARS
	process	Mean ± SD	t	f	p
	2	0.825 ± 0.199	(0.825-1)/(0.199/√3) = -1.52	2	0.267
	3	0.634 ± 0.102	-6.2	2	0.025
	4	0.486 ± 0.190	-4.68	2	0.043
	5	0.277 ± 0.186	-6.73	2	0.021
	Resykts of SHMT2
	process	Mean ± SD	t	f	p
	2	0.777 ± 0.093	(0.777-1)/(0.093/√3) = -4.14	0.054
	3	0.613 ± 0.163	-4.1	0.048
	4	0.339 ± 0.177	-6.47	0.023
	5	0.185 ± 0.191	-7.41	0.018
