# Supplementary material for: Identification of potential key genes that respond to capsaicin treatment in ER-positive breast cancer: An integrated analysis
Source: PLoS One. 2026 Jun 3;21(6):e0350841. doi: 10.1371/journal.pone.0350841 (PMC13232819; doi:10.1371/journal.pone.0350841)
Supplement: S1 File — Three independent experiments (Rep 1, Rep 2, Rep 3) were performed using separately cultured cells. (ZIP) [file pone.0350841.s003.zip › data process/The first biological repetition/Actin.csv]

	Area	Mean	Min	Max	IntDen	RawIntDen
1	1800	95.851	1	238	172531	172531
2	1650	88.906	2	239	146695	146695
3	1449	97.897	1	239	141853	141853
4	1449	110.921	2	239	160724	160724
5	1449	114.974	3	238	166597	166597
