# Supplementary material for: Identification of potential key genes that respond to capsaicin treatment in ER-positive breast cancer: An integrated analysis
Source: PLoS One. 2026 Jun 3;21(6):e0350841. doi: 10.1371/journal.pone.0350841 (PMC13232819; doi:10.1371/journal.pone.0350841)
Supplement: S1 File — Three independent experiments (Rep 1, Rep 2, Rep 3) were performed using separately cultured cells. (ZIP) [file pone.0350841.s003.zip › data process/The first biological repetition/GARS.csv]

	Area	Mean	Min	Max	IntDen	RawIntDen
1	1972	73.055	0	232	144064	144064
2	1972	61.290	0	215	120864	120864
3	1972	54.695	0	189	107858	107858
4	1972	48.451	0	173	95545	95545
5	1972	42.682	0	121	84169	84169
