# Supplementary material for: Identification of potential key genes that respond to capsaicin treatment in ER-positive breast cancer: An integrated analysis
Source: PLoS One. 2026 Jun 3;21(6):e0350841. doi: 10.1371/journal.pone.0350841 (PMC13232819; doi:10.1371/journal.pone.0350841)
Supplement: S1 File — Three independent experiments (Rep 1, Rep 2, Rep 3) were performed using separately cultured cells. (ZIP) [file pone.0350841.s003.zip › data process/The first biological repetition/SHMT2.csv]

	Area	Mean	Min	Max	IntDen	RawIntDen
1	1496	60.262	0	234	90152	90152
2	1496	48.734	0	207	72906	72906
3	1496	46.602	0	188	69717	69717
4	1496	37.914	0	147	56719	56719
5	1496	29.321	0	106	43864	43864
