# Supplementary material for: Identification of potential key genes that respond to capsaicin treatment in ER-positive breast cancer: An integrated analysis
Source: PLoS One. 2026 Jun 3;21(6):e0350841. doi: 10.1371/journal.pone.0350841 (PMC13232819; doi:10.1371/journal.pone.0350841)
Supplement: S1 File — Three independent experiments (Rep 1, Rep 2, Rep 3) were performed using separately cultured cells. (ZIP) [file pone.0350841.s003.zip › data process/The second biological repetition/actin.csv]

	Area	Mean	Min	Max	IntDen	RawIntDen
1	3864	77.372	0	234	298967	298967
2	3588	77.102	0	235	276643	276643
3	3588	76.418	0	236	274189	274189
4	3588	79.653	0	237	285796	285796
5	3588	71.943	0	237	258131	258131
