# Supplementary material for: Identification of potential key genes that respond to capsaicin treatment in ER-positive breast cancer: An integrated analysis
Source: PLoS One. 2026 Jun 3;21(6):e0350841. doi: 10.1371/journal.pone.0350841 (PMC13232819; doi:10.1371/journal.pone.0350841)
Supplement: S1 File — Three independent experiments (Rep 1, Rep 2, Rep 3) were performed using separately cultured cells. (ZIP) [file pone.0350841.s003.zip › data process/The second biological repetition/GRAS.csv]

	Area	Mean	Min	Max	IntDen	RawIntDen
1	6230	109.982	0	221	685190	685190
2	5600	75.170	0	224	420950	420950
3	5600	46.898	0	230	262628	262628
4	5600	21.812	0	138	122148	122148
5	5600	7.555	0	46	42310	42310
