# Supplementary material for: Identification of potential key genes that respond to capsaicin treatment in ER-positive breast cancer: An integrated analysis
Source: PLoS One. 2026 Jun 3;21(6):e0350841. doi: 10.1371/journal.pone.0350841 (PMC13232819; doi:10.1371/journal.pone.0350841)
Supplement: S1 File — Three independent experiments (Rep 1, Rep 2, Rep 3) were performed using separately cultured cells. (ZIP) [file pone.0350841.s003.zip › data process/The second biological repetition/SHMT2.csv]

	Area	Mean	Min	Max	IntDen	RawIntDen
1	3792	106.521	0	232	403927	403927
2	3792	102.889	0	234	390155	390155
3	3792	67.382	0	233	255512	255512
4	3792	67.866	0	236	257349	257349
5	3792	20.438	0	80	77500	77500
