# Supplementary material for: Identification of potential key genes that respond to capsaicin treatment in ER-positive breast cancer: An integrated analysis
Source: PLoS One. 2026 Jun 3;21(6):e0350841. doi: 10.1371/journal.pone.0350841 (PMC13232819; doi:10.1371/journal.pone.0350841)
Supplement: S1 File — Three independent experiments (Rep 1, Rep 2, Rep 3) were performed using separately cultured cells. (ZIP) [file pone.0350841.s003.zip › data process/The third biological repetition/actin.csv]

	Area	Mean	Min	Max	IntDen	RawIntDen
1	1947	98.424	0	232	191631	191631
2	1947	92.034	0	232	179191	179191
3	1947	73.268	0	231	142652	142652
4	1947	83.945	0	234	163441	163441
5	1947	86.882	0	236	169159	169159
