# Supplementary material for: Identification of potential key genes that respond to capsaicin treatment in ER-positive breast cancer: An integrated analysis
Source: PLoS One. 2026 Jun 3;21(6):e0350841. doi: 10.1371/journal.pone.0350841 (PMC13232819; doi:10.1371/journal.pone.0350841)
Supplement: S1 File — Three independent experiments (Rep 1, Rep 2, Rep 3) were performed using separately cultured cells. (ZIP) [file pone.0350841.s003.zip › data process/The third biological repetition/GRAS.csv]

	Area	Mean	Min	Max	IntDen	RawIntDen
1	8040	101.521	0	222	816231	816231
2	8040	57.078	0	213	458904	458904
3	8040	39.988	0	148	321506	321506
4	8040	23.086	0	118	185615	185615
5	8040	12.289	0	43	98805	98805
