# Supplementary material for: Identification of potential key genes that respond to capsaicin treatment in ER-positive breast cancer: An integrated analysis
Source: PLoS One. 2026 Jun 3;21(6):e0350841. doi: 10.1371/journal.pone.0350841 (PMC13232819; doi:10.1371/journal.pone.0350841)
Supplement: S1 File — Three independent experiments (Rep 1, Rep 2, Rep 3) were performed using separately cultured cells. (ZIP) [file pone.0350841.s003.zip › data process/The third biological repetition/SHMT2.csv]

	Area	Mean	Min	Max	IntDen	RawIntDen
1	12876	79.728	0	226	1026583.000	1026583.000
2	11840	57.761	0	228	683889.000	683889.000
3	11840	38.611	0	176	457158.000	457158.000
4	11840	19.165	0	102	226914.000	226914.000
5	11840	5.233	0	32	61960.000	61960.000
