# Supplementary material for: Identification of potential key genes that respond to capsaicin treatment in ER-positive breast cancer: An integrated analysis
Source: PLoS One. 2026 Jun 3;21(6):e0350841. doi: 10.1371/journal.pone.0350841 (PMC13232819; doi:10.1371/journal.pone.0350841)
Supplement: S2 File — (ZIP) [file pone.0350841.s004.zip]

Archive with 28 entries (19 files):
- GSE64155/
- GSE64155/ann.txt
- GSE64155/GSE64155_series_matrix.txt.gz
- GSE64155/GSE64155_series_matrix.txt/
- GSE64155/GSE64155_series_matrix.txt/GSE64155_series_matrix.txt
- Immune infiltration analysis and vilot plot/
- Immune infiltration analysis and vilot plot/01.CIBERSORT(1)/
- Immune infiltration analysis and vilot plot/01.CIBERSORT(1)/01.CIBERSORT/
- Immune infiltration analysis and vilot plot/01.CIBERSORT(1)/01.CIBERSORT/CIBERSORT-Results.txt
- Immune infiltration analysis and vilot plot/01.CIBERSORT(1)/01.CIBERSORT/CIBERSORT.R
- Immune infiltration analysis and vilot plot/01.CIBERSORT(1)/01.CIBERSORT/ref.txt
- Immune infiltration analysis and vilot plot/01.CIBERSORT(1)/01.CIBERSORT/run.R
- Immune infiltration analysis and vilot plot/02.vioplotSHMT2/
- Immune infiltration analysis and vilot plot/02.vioplotSHMT2/02.vioplotSHMT2/
- Immune infiltration analysis and vilot plot/02.vioplotSHMT2/02.vioplotSHMT2/CIBERSORT-Results.txt
- Immune infiltration analysis and vilot plot/02.vioplotSHMT2/02.vioplotSHMT2/diff.result.txt
- Immune infiltration analysis and vilot plot/02.vioplotSHMT2/02.vioplotSHMT2/vioplot.pdf
- Immune infiltration analysis and vilot plot/02.vioplotSHMT2/02.vioplotSHMT2/vioplot.R
- Immune infiltration analysis and vilot plot/02.vioplotSHMT2/CIBERSORT-Results.txt
- Immune infiltration analysis and vilot plot/02.vioplotSHMT2/diff.result.txt
- Immune infiltration analysis and vilot plot/02.vioplotSHMT2/vioplot.pdf
- Immune infiltration analysis and vilot plot/02.vioplotSHMT2/vioplot.R
- Immune infiltration analysis and vilot plot/03.vioplotGARS/
- Immune infiltration analysis and vilot plot/03.vioplotGARS/03.vioplotGARS/
- Immune infiltration analysis and vilot plot/03.vioplotGARS/03.vioplotGARS/CIBERSORT-Results.txt
- Immune infiltration analysis and vilot plot/03.vioplotGARS/03.vioplotGARS/diff.result.txt
- Immune infiltration analysis and vilot plot/03.vioplotGARS/03.vioplotGARS/vioplot.pdf
- Immune infiltration analysis and vilot plot/03.vioplotGARS/03.vioplotGARS/vioplot.R
