# Supplementary material for: Identification of potential key genes that respond to capsaicin treatment in ER-positive breast cancer: An integrated analysis
Source: PLoS One. 2026 Jun 3;21(6):e0350841. doi: 10.1371/journal.pone.0350841 (PMC13232819; doi:10.1371/journal.pone.0350841)
Supplement: S2 File — (ZIP) [file pone.0350841.s004.zip › GSE64155/ann.txt]

#ID = Index
#cDNA No. = cDNA number
#Description =
#GB_ACC = GenBank accession numbers of sequences used to design cDNA probes
#ORF = Gene symbols
ID	cDNA No.	Description	GB_ACC	ORF
1	5	AREG: amphiregulin (schwannoma-derived growth factor)	NM_001657	AREG
2	3	SLC7A11: solute carrier family 7, (cationic amino acid transporter, y+ system) member 11	NM_014331	SLC7A11
3	250	ESR2: estrogen receptor 2 (ER beta)	NM_001437	ESR2
4	15	SLC7A5: solute carrier family 7 (cationic amino acid transporter, y+ system), member 5	NM_003486	SLC7A5
5	13	SLC1A4: solute carrier family 1 (glutamate/neutral amino acid transporter), member 4	NM_003038	SLC1A4
9	109	TP53I11: tumor protein p53 inducible protein 11	NM_006034	TP53I11
10	107	EFTUD2: elongation factor Tu GTP binding domain containing 2	NM_004247	EFTUD2
12	17	CEBPB: CCAAT/enhancer binding protein (C/EBP), beta	NM_005194	CEBPB
13	2	TFF1: trefoil factor 1 (breast cancer, estrogen-inducible sequence expressed in)	NM_003225	TFF1
14	322	ADORA2A: adenosine A2a receptor	NM_000675	ADORA2A
15	260	HSD17B2: hydroxysteroid (17-beta) dehydrogenase 2	NM_002153	HSD17B2
17	8	PCK2: phosphoenolpyruvate carboxykinase 2 (mitochondrial)	NM_004563	PCK2
18	7	TPD52L1: tumor protein D52-like 1	NM_003287	TPD52L1
19	20	GDF15: growth differentiation factor 15	NM_004864	GDF15
20	18	FOSL2: FOS-like antigen 2	NM_005253	FOSL2
21	103	PMPCA: peptidase (mitochondrial processing) alpha	NM_015160	PMPCA
22	101	CDIPT: CDP-diacylglycerol--inositol 3-phosphatidyltransferase (phosphatidylinositol synthase)	NM_006319	CDIPT
25	113	SFTPB: surfactant, pulmonary-associated protein B	NM_000542	SFTPB
26	40	IGFBP4: insulin-like growth factor binding protein 4	NM_001552	IGFBP4
29	320	MATN2: matrilin 2	NM_002380	MATN2
31	6	MGP: matrix Gla protein	NM_000900	MGP
32	4	EGR3: early growth response 3	NM_004430	EGR3
33	1	ASNS: asparagine synthetase	NM_133436	ASNS
34	16	CaMK2N1: calcium/calmodulin-dependent protein kinase II inhibitor 1	NM_018584	CaMK2N1
35	14	STC2: stanniocalcin 2	NM_003714	STC2
39	110	DAZAP2: DAZ associated protein 2	NM_014764	DAZAP2
40	108	CBX1: chromobox homolog 1 (HP1 beta homolog Drosophila )	NM_006807	CBX1
41	106	PTPN18: protein tyrosine phosphatase, non-receptor type 18 (brain-derived)	NM_014369	PTPN18
43	12	WARS: tryptophanyl-tRNA synthetase	NM_004184	WARS
45	321	SECTM1: secreted and transmembrane 1	NM_003004	SECTM1
46	11	TCN1: transcobalamin I (vitamin B12 binding protein, R binder family)	NM_001062	TCN1
48	256	NCOA3: nuclear receptor coactivator 3	NM_181659	NCOA3
50	19	Homo sapiens chromosome 17, clone CTD-2538H15, complete sequence	AC135724	Hsc 17
51	104	MAL: mal, T-cell differentiation protein	NM_002371	MAL
52	102	IMP4: IMP4, U3 small nucleolar ribonucleoprotein, homolog (yeast)	NM_033416	IMP4
54	116	SORD: sorbitol dehydrogenase	NM_003104	SORD
55	114	KIAA0196: KIAA0196 gene product	NM_014846	KIAA0196
56	21	ATF3: activating transcription factor 3	NM_004024	ATF3
57	76	DDEF1: development and differentiation enhancing factor 1	NM_018482	DDEF1
59	112	EIF3B: eukaryotic translation initiation factor 3, subunit B	NM_003751	EIF3B
61	25	PMAIP1: phorbol-12-myristate-13-acetate-induced protein 1	NM_021127	PMAIP1
62	23	S100P: S100 calcium binding protein P	NM_005980	S100P
63	251	STS: steroid sulfatase (microsomal), isozyme S	NM_000351	STS
64	35	AKR1C4: aldo-keto reductase family 1, member C4 (chlordecone reductase; 3-alpha hydroxysteroid dehydrogenase, type I; dihydrodiol dehydrogenase 4)	NM_001818	AKR1C4
65	33	PIK3C3: phosphoinositide-3-kinase, class 3	NM_002647	PIK3C3
66	122	C19orf21: chromosome 19 open reading frame 21	NM_173481	C19orf21
67	119	CPT1A: carnitine palmitoyltransferase 1A (liver)	NM_001876	CPT1A
69	135	ENO3: enolase 3, (beta, muscle)	NM_001976	ENO3
70	133	CTNND2: catenin (cadherin-associated protein), delta 2 (neural plakophilin-related arm-repeat protein)	NM_001332	CTNND2
72	37	ULK1: unc-51-like kinase 1 (C. elegans)	NM_003565	ULK1
74	120	FBP1: fructose-1,6-bisphosphatase 1	NM_000507	FBP1
75	325	S100P: S100 calcium binding protein P	NM_005980	S100P
77	28	GOT1: glutamic-oxaloacetic transaminase 1, soluble (aspartate aminotransferase 1)	NM_002079	GOT1
79	41	CCNA1: cyclin A1	NM_003914	CCNA1
80	39	HMMR: hyaluronan-mediated motility receptor (RHAMM)	NM_012484	HMMR
81	128	BSN: bassoon (presynaptic cytomatrix protein)	NM_003458	BSN
82	126	GTF2I: general transcription factor II, i	NM_032999	GTF2I
83	124	ENO2: enolase 2 (gamma, neuronal)	NM_001975	ENO2
84	141	GUCA2B: guanylate cyclase activator 2B (uroguanylin)	NM_007102	GUCA2B
85	139	ARNT2: aryl-hydrocarbon receptor nuclear translocator 2	NM_014862	ARNT2
87	27	ISG20: interferon stimulated exonuclease gene 20kDa	NM_002201	ISG20
88	137	PCSK6: proprotein convertase subtilisin/kexin type 6	NM_002570	PCSK6
89	253	CYP19A1: cytochrome P450, family 19, subfamily A, polypeptide 1	NM_000103	CYP19A1
91	26	SLC26A3: solute carrier family 26, member 3	NM_000111	SLC26A3
93	22	HSPA5: heat shock 70kDa protein 5 (glucose-regulated protein, 78kDa)	NM_005347	HSPA5
94	36	ILK: integrin-linked kinase	NM_004517	ILK
95	34	C1orf19: chromosome 1 open reading frame 19	NM_052965	C1orf19
96	123	ENO1: enolase 1, (alpha)	NM_001428	ENO1
99	136	DHX29: DEAH (Asp-Glu-Ala-His) box polypeptide 29	NM_019030	DHX29
100	134	FUT8: fucosyltransferase 8 (alpha (1,6) fucosyltransferase)	NM_178155	FUT8
101	132	ARHGDIA: Rho GDP dissociation inhibitor (GDI) alpha	NM_004309	ARHGDIA
103	32	IER3: immediate early response 3	NM_003897	IER3
105	326	IL1R1: interleukin 1 receptor, type 1	NM_000877	IL1R1
106	31	RBBP8: retinoblastoma binding protein 8	NM_002894	RBBP8
107	29	MTHFD2 methylenetetrahydrofolate dehydrogenase (NADP+ dependent) 2, methenyltetrahydrofolate cyclohydrolase	NM_006636	MTHFD2
108	257	NCOA1: nuclear receptor coactivator 1	NM_003743	NCOA1
109	42	CCR2: chemokine (C-C motif) receptor 2	NM_000647	CCR2
111	130	DHCR24: 24-dehydrocholesterol reductase	NM_014762	DHCR24
112	127	PRKCD: protein kinase C, delta	NM_006254	PRKCD
113	125	CAPNS1: calpain, small subunit 1	NM_001749	CAPNS1
114	142	CDC14B: CDC14 cell division cycle 14 homolog B (S. cerevisiae)	NM_033331	CDC14B
115	140	CDH18 cadherin 18, type 2	NM_004934	CDH18
117	10	PSAT1: phosphoserine aminotransferase 1	NM_058179	PSAT1
118	138	HSPA1A: heat shock 70kDa protein 1A	NM_005345	HSPA1A
119	316	EDN2: endothelin 2	NM_001956	EDN2
120	318	TMEM109: transmembrane protein 109	NM_024092	TMEM109
121	47	GFPT1: glutamine-fructose-6-phosphate transaminase 1	NM_002056	GFPT1
122	45	CFB: complement factor B	NM_001710	CFB
123	43	KLF10:?Kruppel-like factor 10???	NM_005655	KLF10
124	59	JUN: jun oncogene	NM_002228	JUN
125	57	TCEA1: transcription elongation factor A (SII), 1	NM_006756	TCEA1
126	147	IGFBP5: insulin-like growth factor binding protein 5	NM_000599	IGFBP5
127	145	SELENBP1: selenium binding protein 1	NM_003944	SELENBP1
128	143	QSOX1: quiescin Q6 sulfhydryl oxidase 1	NM_002826	QSOX1
132	61	FTH1: ferritin, heavy polypeptide 1	NM_002032	FTH1
134	324	EGR3: early growth response 3	NM_004430	EGR3
135	258	ERBB2: v-erb-b2 erythroblastic leukemia viral oncogene homolog 2, neuro/glioblastoma derived oncogene homolog (avian)	NM_004448	ERBB2
137	51	FOSL2: FOS-like antigen 2	NM_005253	FOSL2
138	49	BCL2L11: BCL2-like 11 (apoptosis facilitator)	NM_138621	BCL2L11
140	63	H3F3B: H3 histone, family 3B (H3.3B)	NM_005324	H3F3B
142	206	IFRD1: interferon-related developmental regulator 1	NM_001550	IFRD1
146	88	RCN1: reticulocalbin 1, EF-hand calcium binding domain	NM_002901	RCN1
147	74	SHMT2: serine hydroxymethyltransferase 2 (mitochondrial)	NM_005412	SHMT2
149	105	TACSTD2: tumor-associated calcium signal transducer 2	NM_002353	TACSTD2
150	308	LCN2: lipocalin 2 (oncogene 24p3)	NM_005564	LCN2
151	48	NPY1R: neuropeptide Y receptor Y1	NM_000909	NPY1R
153	44	HSP90B1: heat shock protein 90 KDa beta (Grp 94), member 1	NM_003299	HSP90B1
154	60	ASS: argininosuccinate synthetase	NM_054012	ASS
155	58	NRIP1: nuclear receptor interacting protein 1	NM_003489	NRIP1
157	146	EFEMP1: EGF-containing fibulin-like extracellular matrix protein 1	NM_004105	EFEMP1
158	144	SLC12A2: solute carrier family 12 (sodium/potassium/chloride transporters), member 2	NM_001046	SLC12A2
162	62	YARS: tyrosyl-tRNA synthetase	NM_003680	YARS
163	56	TCEA1: transcription elongation factor A (SII), 1	NM_006756	TCEA1
164	304	VAMP5: vesicle-associated membrane protein 5 (myobrevin)	NM_006634	VAMP5
165	323	SH3BGR: SH3 domain binding glutamic acid-rich protein	NM_007341	SH3BGR
166	54	CLIC4: chloride intracellular channel 4	NM_013943	CLIC4
167	52	GARS: glycyl-tRNA synthetase	NM_002047	GARS
168	50	RACGAP1: Rac GTPase activating protein 1	NM_013277	RACGAP1
169	66	IL2RB: interleukin 2 receptor, beta	NM_000878	IL2RB
176	117	ACO2: aconitase 2, mitochondrial	NM_001098	ACO2
180	115	PRKCSH: protein kinase C substrate 80K-H	NM_002743	PRKCSH
181	71	CDSN: corneodesmosin	NM_001264	CDSN
182	69	SLC1A5: solute carrier family 1 (neutral amino acid transporter), member 5	NM_005628	SLC1A5
183	67	CTSD: cathepsin D (lysosomal aspartyl protease)	NM_001909	CTSD
184	83	HAX1: HCLS1 associated protein X-1	NM_006118	HAX1
185	81	Homo sapiens 3 BAC RP11-447L10 (Roswell Park Cancer Institute Human BAC Library) complete sequence	AC069257	Hs3 BAC
186	301	LAMP3: lysosomal-associated membrane protein 3	NM_014398	LAMP3
190	311	ATF3: activating transcription factor 3	NM_001674	ATF3
192	85	BRCA1: breast cancer 1, early onset	NM_007294	BRCA1
194	328	PMP22: peripheral myelin protein 22	NM_000304	PMP22
196	77	C4orf27: chromosome 4 open reading frame 27	NM_017867	C4orf27
197	75	C4orf27: chromosome 4 open reading frame 27	NM_017867	C4orf27
198	73	KRT8: keratin 8	NM_002273	KRT8
200	87	CDKN1A: cyclin-dependent kinase inhibitor 1A (p21, Cip1)	NM_000389	CDKN1A
201	307	TM4SF1: transmembrane 4 L six family member 1	NM_014220	TM4SF1
202	305	TSPAN1: tetraspanin 1	NM_005727	TSPAN1
203	303	PDZK1: PDZ domain containing 1	NM_002614	PDZK1
204	319	AGTR1: angiotensin II receptor, type 1	NM_000685	AGTR1
208	315	RAP1GAP: RAP1 GTPase activating protein	NM_002885	RAP1GAP
212	70	TRIB3: tribbles homolog 3 (Drosophila)	NM_021158	TRIB3
213	68	NCKAP1: NCK-associated protein 1	NM_013436	NCKAP1
214	84	APPL1: adaptor protein, phosphotyrosin interaction, pH domain and leucine zipper containing 1	NM_012096	APPL1
215	82	HDAC6: histone deacetylase 6	NM_006044	HDAC6
216	302	PHGDH: phosphoglycerate dehydrogenase	NM_006623	PHGDH
219	314	AREG: amphiregulin (schwannoma-derived growth factor)	NM_001657	AREG
221	310	FOS: v-fos FBJ murine osteosarcoma viral oncogene homolog	NM_005252	FOS
222	86	PVR: poliovirus receptor	NM_006505	PVR
223	80	CDC6: cell division cycle 6 homolog (S. cerevisiae)	NM_001254	CDC6
224	306	SH3BGR: SH3 domain binding glutamic acid-rich protein	NM_007341	SH3BGR
225	327	LGALS3BP: lectin, galactoside-binding, soluble, 3 binding protein	NM_005567	LGALS3BP
