# Supplementary material for: Identification of potential key genes that respond to capsaicin treatment in ER-positive breast cancer: An integrated analysis
Source: PLoS One. 2026 Jun 3;21(6):e0350841. doi: 10.1371/journal.pone.0350841 (PMC13232819; doi:10.1371/journal.pone.0350841)
Supplement: S2 File — (ZIP) [file pone.0350841.s004.zip › GSE64155/GSE64155_series_matrix.txt/GSE64155_series_matrix.txt]

!Series_title	Estrogen-like activity in cell signaling of capsaicinoids
!Series_geo_accession	GSE64155
!Series_status	Public on Jun 13 2017
!Series_submission_date	Dec 15 2014
!Series_last_update_date	Jun 13 2017
!Series_summary	Comparing the expression profiles of the genes in response to 17b-estradiol (E2) and capsaicinoids (capsaicin (CAP), dihydrocapsaicin (DHCAP), nordihydrocapsaicin (NDHCAP), nonivamide (NV))
!Series_overall_design	Two-condition experiment, E2- or each capsainoid-treated vs. control cells. Three biological replicates, independently grown and harvested. Three replicates per array.
!Series_type	Expression profiling by array
!Series_contributor	Yun,,Zhu
!Series_contributor	Ryoiti,,Kiyama
!Series_sample_id	GSM747412 GSM747413 GSM747414 GSM1565338 GSM1565339 GSM1565340 GSM1565344 GSM1565345 GSM1565346 GSM1565347 GSM1565348 GSM1565349 GSM1565350 GSM1565351 GSM1565352 GSM1565353 GSM1565354 GSM1565355
!Series_contact_name	zhu,,yun
!Series_contact_institute	scinet company
!Series_contact_address	takanawa 4-21-12
!Series_contact_city	Tokyo
!Series_contact_zip/postal_code	108-0074
!Series_contact_country	Japan
!Series_supplementary_file	ftp://ftp.ncbi.nlm.nih.gov/geo/series/GSE64nnn/GSE64155/suppl/GSE64155_CAP_array_ratio.txt.gz
!Series_supplementary_file	ftp://ftp.ncbi.nlm.nih.gov/geo/series/GSE64nnn/GSE64155/suppl/GSE64155_RAW.tar
!Series_citation	https://doi.org/10.1016/j.eti.2017.02.006
!Series_citation	http://www.sciencedirect.com/science/article/pii/S2352186416301122
!Series_platform_id	GPL13699
!Series_platform_taxid	9606
!Series_sample_taxid	9606
!Series_relation	BioProject: https://www.ncbi.nlm.nih.gov/bioproject/PRJNA270394
!Sample_title	E2-1	E2-2	E2-3	Cont-1	Cont-2	Cont-3	CAP-1	CAP-2	CAP-3	DHCAP-1	DHCAP-2	DHCAP-3	NDHCAP-1	NDHCAP-2	NDHCAP-3	NV-1	NV-2	NV-3
!Sample_geo_accession	GSM747412	GSM747413	GSM747414	GSM1565338	GSM1565339	GSM1565340	GSM1565344	GSM1565345	GSM1565346	GSM1565347	GSM1565348	GSM1565349	GSM1565350	GSM1565351	GSM1565352	GSM1565353	GSM1565354	GSM1565355
!Sample_status	Public on Jan 01 2014	Public on Jan 01 2014	Public on Jan 01 2014	Public on Mar 08 2017	Public on Mar 08 2017	Public on Mar 08 2017	Public on Jun 13 2017	Public on Jun 13 2017	Public on Jun 13 2017	Public on Jun 13 2017	Public on Jun 13 2017	Public on Jun 13 2017	Public on Jun 13 2017	Public on Jun 13 2017	Public on Jun 13 2017	Public on Jun 13 2017	Public on Jun 13 2017	Public on Jun 13 2017
!Sample_submission_date	Jun 24 2011	Jun 24 2011	Jun 24 2011	Dec 15 2014	Dec 15 2014	Dec 15 2014	Dec 15 2014	Dec 15 2014	Dec 15 2014	Dec 15 2014	Dec 15 2014	Dec 15 2014	Dec 15 2014	Dec 15 2014	Dec 15 2014	Dec 15 2014	Dec 15 2014	Dec 15 2014
!Sample_last_update_date	Sep 07 2016	Sep 07 2016	Sep 07 2016	Mar 08 2017	Mar 08 2017	Mar 08 2017	Jun 13 2017	Jun 13 2017	Jun 13 2017	Jun 13 2017	Jun 13 2017	Jun 13 2017	Jun 13 2017	Jun 13 2017	Jun 13 2017	Jun 13 2017	Jun 13 2017	Jun 13 2017
!Sample_type	RNA	RNA	RNA	RNA	RNA	RNA	RNA	RNA	RNA	RNA	RNA	RNA	RNA	RNA	RNA	RNA	RNA	RNA
!Sample_channel_count	1	1	1	1	1	1	1	1	1	1	1	1	1	1	1	1	1	1
!Sample_source_name_ch1	E2-treated Cells	E2-treated Cells	E2-treated Cells	breast cancer cells	breast cancer cells	breast cancer cells	breast cancer cells	breast cancer cells	breast cancer cells	breast cancer cells	breast cancer cells	breast cancer cells	breast cancer cells	breast cancer cells	breast cancer cells	breast cancer cells	breast cancer cells	breast cancer cells
!Sample_organism_ch1	Homo sapiens	Homo sapiens	Homo sapiens	Homo sapiens	Homo sapiens	Homo sapiens	Homo sapiens	Homo sapiens	Homo sapiens	Homo sapiens	Homo sapiens	Homo sapiens	Homo sapiens	Homo sapiens	Homo sapiens	Homo sapiens	Homo sapiens	Homo sapiens
!Sample_characteristics_ch1	cell type: breast cancer	cell type: breast cancer	cell type: breast cancer	cell type: breast cancer	cell type: breast cancer	cell type: breast cancer	cell type: breast cancer cells	cell type: breast cancer cells	cell type: breast cancer cells	cell type: breast cancer cells	cell type: breast cancer cells	cell type: breast cancer cells	cell type: breast cancer cells	cell type: breast cancer cells	cell type: breast cancer cells	cell type: breast cancer cells	cell type: breast cancer cells	cell type: breast cancer cells
!Sample_characteristics_ch1				agent: control	agent: control	agent: control	agent: CAP	agent: CAP	agent: CAP	agent: DHCAP	agent: DHCAP	agent: DHCAP	agent: NDHCAP	agent: NDHCAP	agent: NDHCAP	agent: NV	agent: NV	agent: NV
!Sample_molecule_ch1	total RNA	total RNA	total RNA	total RNA	total RNA	total RNA	total RNA	total RNA	total RNA	total RNA	total RNA	total RNA	total RNA	total RNA	total RNA	total RNA	total RNA	total RNA
!Sample_extract_protocol_ch1	Total RNA was extracted using RNeasy plus mini kit (QIAGEN).	Total RNA was extracted using RNeasy plus mini kit (QIAGEN).	Total RNA was extracted using RNeasy plus mini kit (QIAGEN).	Total RNA was extracted using RNeasy plus mini kit (QIAGEN).	Total RNA was extracted using RNeasy plus mini kit (QIAGEN).	Total RNA was extracted using RNeasy plus mini kit (QIAGEN).	Total RNA was extracted using RNeasy plus mini kit (QIAGEN).	Total RNA was extracted using RNeasy plus mini kit (QIAGEN).	Total RNA was extracted using RNeasy plus mini kit (QIAGEN).	Total RNA was extracted using RNeasy plus mini kit (QIAGEN).	Total RNA was extracted using RNeasy plus mini kit (QIAGEN).	Total RNA was extracted using RNeasy plus mini kit (QIAGEN).	Total RNA was extracted using RNeasy plus mini kit (QIAGEN).	Total RNA was extracted using RNeasy plus mini kit (QIAGEN).	Total RNA was extracted using RNeasy plus mini kit (QIAGEN).	Total RNA was extracted using RNeasy plus mini kit (QIAGEN).	Total RNA was extracted using RNeasy plus mini kit (QIAGEN).	Total RNA was extracted using RNeasy plus mini kit (QIAGEN).
!Sample_label_ch1	Cy3	Cy3	Cy3	Cy3	Cy3	Cy3	Cy3	Cy3	Cy3	Cy3	Cy3	Cy3	Cy3	Cy3	Cy3	Cy3	Cy3	Cy3
!Sample_label_protocol_ch1	Five mg of total RNA was reverse-transcribed and labeled with cy3 (GE Healthcare) using SuperScript Indirect cDNA labeling system (Invitrogen).	Five mg of total RNA was reverse-transcribed and labeled with cy3 (GE Healthcare) using SuperScript Indirect cDNA labeling system (Invitrogen).	Five mg of total RNA was reverse-transcribed and labeled with cy3 (GE Healthcare) using SuperScript Indirect cDNA labeling system (Invitrogen).	Five mg of total RNA was reverse-transcribed and labeled with cy3 (GE Healthcare) using SuperScript Indirect cDNA labeling system (Invitrogen).	Five mg of total RNA was reverse-transcribed and labeled with cy3 (GE Healthcare) using SuperScript Indirect cDNA labeling system (Invitrogen).	Five mg of total RNA was reverse-transcribed and labeled with cy3 (GE Healthcare) using SuperScript Indirect cDNA labeling system (Invitrogen).	Five mg of total RNA was reverse-transcribed and labeled with cy3 (GE Healthcare) using SuperScript Indirect cDNA labeling system (Invitrogen).	Five mg of total RNA was reverse-transcribed and labeled with cy3 (GE Healthcare) using SuperScript Indirect cDNA labeling system (Invitrogen).	Five mg of total RNA was reverse-transcribed and labeled with cy3 (GE Healthcare) using SuperScript Indirect cDNA labeling system (Invitrogen).	Five mg of total RNA was reverse-transcribed and labeled with cy3 (GE Healthcare) using SuperScript Indirect cDNA labeling system (Invitrogen).	Five mg of total RNA was reverse-transcribed and labeled with cy3 (GE Healthcare) using SuperScript Indirect cDNA labeling system (Invitrogen).	Five mg of total RNA was reverse-transcribed and labeled with cy3 (GE Healthcare) using SuperScript Indirect cDNA labeling system (Invitrogen).	Five mg of total RNA was reverse-transcribed and labeled with cy3 (GE Healthcare) using SuperScript Indirect cDNA labeling system (Invitrogen).	Five mg of total RNA was reverse-transcribed and labeled with cy3 (GE Healthcare) using SuperScript Indirect cDNA labeling system (Invitrogen).	Five mg of total RNA was reverse-transcribed and labeled with cy3 (GE Healthcare) using SuperScript Indirect cDNA labeling system (Invitrogen).	Five mg of total RNA was reverse-transcribed and labeled with cy3 (GE Healthcare) using SuperScript Indirect cDNA labeling system (Invitrogen).	Five mg of total RNA was reverse-transcribed and labeled with cy3 (GE Healthcare) using SuperScript Indirect cDNA labeling system (Invitrogen).	Five mg of total RNA was reverse-transcribed and labeled with cy3 (GE Healthcare) using SuperScript Indirect cDNA labeling system (Invitrogen).
!Sample_taxid_ch1	9606	9606	9606	9606	9606	9606	9606	9606	9606	9606	9606	9606	9606	9606	9606	9606	9606	9606
!Sample_hyb_protocol	The arrays were hybridized at 65�?overnight	The arrays were hybridized at 65�?overnight	The arrays were hybridized at 65�?overnight	The arrays were hybridized at 65�?overnight	The arrays were hybridized at 65�?overnight	The arrays were hybridized at 65�?overnight	The arrays were hybridized at 65�?overnight	The arrays were hybridized at 65�?overnight	The arrays were hybridized at 65�?overnight	The arrays were hybridized at 65�?overnight	The arrays were hybridized at 65�?overnight	The arrays were hybridized at 65�?overnight	The arrays were hybridized at 65�?overnight	The arrays were hybridized at 65�?overnight	The arrays were hybridized at 65�?overnight	The arrays were hybridized at 65�?overnight	The arrays were hybridized at 65�?overnight	The arrays were hybridized at 65�?overnight
!Sample_scan_protocol	The arrays were scaned using FLA-8000 (FUJIFILM).	The arrays were scaned using FLA-8000 (FUJIFILM).	The arrays were scaned using FLA-8000 (FUJIFILM).	The arrays were scaned using FLA-8000 (FUJIFILM).	The arrays were scaned using FLA-8000 (FUJIFILM).	The arrays were scaned using FLA-8000 (FUJIFILM).	The arrays were scaned using FLA-8000 (FUJIFILM).	The arrays were scaned using FLA-8000 (FUJIFILM).	The arrays were scaned using FLA-8000 (FUJIFILM).	The arrays were scaned using FLA-8000 (FUJIFILM).	The arrays were scaned using FLA-8000 (FUJIFILM).	The arrays were scaned using FLA-8000 (FUJIFILM).	The arrays were scaned using FLA-8000 (FUJIFILM).	The arrays were scaned using FLA-8000 (FUJIFILM).	The arrays were scaned using FLA-8000 (FUJIFILM).	The arrays were scaned using FLA-8000 (FUJIFILM).	The arrays were scaned using FLA-8000 (FUJIFILM).	The arrays were scaned using FLA-8000 (FUJIFILM).
!Sample_data_processing	The signal intensities were quantified using ArrayGauge software (FUJIFILM). The ratio of the signal intensity for E2- or ABE-treated sample to that for the control sample was calculated for each gene, and then normalized using control genes .	The signal intensities were quantified using ArrayGauge software (FUJIFILM). The ratio of the signal intensity for E2- or ABE-treated sample to that for the control sample was calculated for each gene, and then normalized using control genes .	The signal intensities were quantified using ArrayGauge software (FUJIFILM). The ratio of the signal intensity for E2- or ABE-treated sample to that for the control sample was calculated for each gene, and then normalized using control genes .	The signal intensities were quantified using ArrayGauge software (FUJIFILM). The ratio of the signal intensity for E2- or each capsainoid-treated sample to that for the control sample was caculated for each gene, and then normalized using control genes. The log2 values of the normalized ratios data: GSE64155_CAP_array_ratio.txt	The signal intensities were quantified using ArrayGauge software (FUJIFILM). The ratio of the signal intensity for E2- or each capsainoid-treated sample to that for the control sample was caculated for each gene, and then normalized using control genes. The log2 values of the normalized ratios data: GSE64155_CAP_array_ratio.txt	The signal intensities were quantified using ArrayGauge software (FUJIFILM). The ratio of the signal intensity for E2- or each capsainoid-treated sample to that for the control sample was caculated for each gene, and then normalized using control genes. The log2 values of the normalized ratios data: GSE64155_CAP_array_ratio.txt	The signal intensities were quantified using ArrayGauge software (FUJIFILM). The ratio of the signal intensity for E2- or each capsainoid-treated sample to that for the control sample was caculated for each gene, and then normalized using control genes. The log2 values of the normalized ratios data: GSE64155_CAP_array_ratio.txt	The signal intensities were quantified using ArrayGauge software (FUJIFILM). The ratio of the signal intensity for E2- or each capsainoid-treated sample to that for the control sample was caculated for each gene, and then normalized using control genes. The log2 values of the normalized ratios data: GSE64155_CAP_array_ratio.txt	The signal intensities were quantified using ArrayGauge software (FUJIFILM). The ratio of the signal intensity for E2- or each capsainoid-treated sample to that for the control sample was caculated for each gene, and then normalized using control genes. The log2 values of the normalized ratios data: GSE64155_CAP_array_ratio.txt	The signal intensities were quantified using ArrayGauge software (FUJIFILM). The ratio of the signal intensity for E2- or each capsainoid-treated sample to that for the control sample was caculated for each gene, and then normalized using control genes. The log2 values of the normalized ratios data: GSE64155_CAP_array_ratio.txt	The signal intensities were quantified using ArrayGauge software (FUJIFILM). The ratio of the signal intensity for E2- or each capsainoid-treated sample to that for the control sample was caculated for each gene, and then normalized using control genes. The log2 values of the normalized ratios data: GSE64155_CAP_array_ratio.txt	The signal intensities were quantified using ArrayGauge software (FUJIFILM). The ratio of the signal intensity for E2- or each capsainoid-treated sample to that for the control sample was caculated for each gene, and then normalized using control genes. The log2 values of the normalized ratios data: GSE64155_CAP_array_ratio.txt	The signal intensities were quantified using ArrayGauge software (FUJIFILM). The ratio of the signal intensity for E2- or each capsainoid-treated sample to that for the control sample was caculated for each gene, and then normalized using control genes. The log2 values of the normalized ratios data: GSE64155_CAP_array_ratio.txt	The signal intensities were quantified using ArrayGauge software (FUJIFILM). The ratio of the signal intensity for E2- or each capsainoid-treated sample to that for the control sample was caculated for each gene, and then normalized using control genes. The log2 values of the normalized ratios data: GSE64155_CAP_array_ratio.txt	The signal intensities were quantified using ArrayGauge software (FUJIFILM). The ratio of the signal intensity for E2- or each capsainoid-treated sample to that for the control sample was caculated for each gene, and then normalized using control genes. The log2 values of the normalized ratios data: GSE64155_CAP_array_ratio.txt	The signal intensities were quantified using ArrayGauge software (FUJIFILM). The ratio of the signal intensity for E2- or each capsainoid-treated sample to that for the control sample was caculated for each gene, and then normalized using control genes. The log2 values of the normalized ratios data: GSE64155_CAP_array_ratio.txt	The signal intensities were quantified using ArrayGauge software (FUJIFILM). The ratio of the signal intensity for E2- or each capsainoid-treated sample to that for the control sample was caculated for each gene, and then normalized using control genes. The log2 values of the normalized ratios data: GSE64155_CAP_array_ratio.txt	The signal intensities were quantified using ArrayGauge software (FUJIFILM). The ratio of the signal intensity for E2- or each capsainoid-treated sample to that for the control sample was caculated for each gene, and then normalized using control genes. The log2 values of the normalized ratios data: GSE64155_CAP_array_ratio.txt
!Sample_platform_id	GPL13699	GPL13699	GPL13699	GPL13699	GPL13699	GPL13699	GPL13699	GPL13699	GPL13699	GPL13699	GPL13699	GPL13699	GPL13699	GPL13699	GPL13699	GPL13699	GPL13699	GPL13699
!Sample_contact_name	zhu,,yun	zhu,,yun	zhu,,yun	zhu,,yun	zhu,,yun	zhu,,yun	zhu,,yun	zhu,,yun	zhu,,yun	zhu,,yun	zhu,,yun	zhu,,yun	zhu,,yun	zhu,,yun	zhu,,yun	zhu,,yun	zhu,,yun	zhu,,yun
!Sample_contact_institute	scinet company	scinet company	scinet company	scinet company	scinet company	scinet company	scinet company	scinet company	scinet company	scinet company	scinet company	scinet company	scinet company	scinet company	scinet company	scinet company	scinet company	scinet company
!Sample_contact_address	takanawa 4-21-12	takanawa 4-21-12	takanawa 4-21-12	takanawa 4-21-12	takanawa 4-21-12	takanawa 4-21-12	takanawa 4-21-12	takanawa 4-21-12	takanawa 4-21-12	takanawa 4-21-12	takanawa 4-21-12	takanawa 4-21-12	takanawa 4-21-12	takanawa 4-21-12	takanawa 4-21-12	takanawa 4-21-12	takanawa 4-21-12	takanawa 4-21-12
!Sample_contact_city	Tokyo	Tokyo	Tokyo	Tokyo	Tokyo	Tokyo	Tokyo	Tokyo	Tokyo	Tokyo	Tokyo	Tokyo	Tokyo	Tokyo	Tokyo	Tokyo	Tokyo	Tokyo
!Sample_contact_zip/postal_code	108-0074	108-0074	108-0074	108-0074	108-0074	108-0074	108-0074	108-0074	108-0074	108-0074	108-0074	108-0074	108-0074	108-0074	108-0074	108-0074	108-0074	108-0074
!Sample_contact_country	Japan	Japan	Japan	Japan	Japan	Japan	Japan	Japan	Japan	Japan	Japan	Japan	Japan	Japan	Japan	Japan	Japan	Japan
!Sample_supplementary_file	ftp://ftp.ncbi.nlm.nih.gov/geo/samples/GSM747nnn/GSM747412/suppl/GSM747412_E2-1.txt.gz	ftp://ftp.ncbi.nlm.nih.gov/geo/samples/GSM747nnn/GSM747413/suppl/GSM747413_E2-2.txt.gz	ftp://ftp.ncbi.nlm.nih.gov/geo/samples/GSM747nnn/GSM747414/suppl/GSM747414_E2-3.txt.gz	ftp://ftp.ncbi.nlm.nih.gov/geo/samples/GSM1565nnn/GSM1565338/suppl/GSM1565338_Cont-1.txt.gz	ftp://ftp.ncbi.nlm.nih.gov/geo/samples/GSM1565nnn/GSM1565339/suppl/GSM1565339_Cont-2.txt.gz	ftp://ftp.ncbi.nlm.nih.gov/geo/samples/GSM1565nnn/GSM1565340/suppl/GSM1565340_Cont-3.txt.gz	NONE	NONE	NONE	NONE	NONE	NONE	NONE	NONE	NONE	NONE	NONE	NONE
!Sample_data_row_count	150	150	150	150	150	150	150	150	150	150	150	150	150	150	150	150	150	150
!series_matrix_table_begin
ID_REF	GSM747412	GSM747413	GSM747414	GSM1565338	GSM1565339	GSM1565340	GSM1565344	GSM1565345	GSM1565346	GSM1565347	GSM1565348	GSM1565349	GSM1565350	GSM1565351	GSM1565352	GSM1565353	GSM1565354	GSM1565355
1	25.935	21.945	24.005	26.62	59.17	39.795	42.02	79.405	76.805	79.965	44.615	36.795	39.15	52.81	31.515	41.06	38.435	37.085
2	19.26	18.64	18.01	26.12	51.23	40.825	32.895	56.135	50.99	42.81	40.405	31.865	30.4	48.975	31.085	33.59	32.645	34.845
3	18.23	17.93	17.13	25.17	46.7	36.605	29.395	45.93	35.335	37.515	41.91	34.065	26.41	46.98	28.715	32.955	31.295	37.425
4	23.265	20.45	21.795	31.8	57.555	42.595	43.09	85.995	85.725	84.02	45.4	44.51	39.825	61.785	32.195	39.92	44.745	41.905
5	26.895	20.775	19.8	27.195	50.86	39.84	50.115	87.495	69.225	64.8	45.15	55.675	48.365	76.355	36.74	40.63	46.445	61.76
9	19.56	18.435	18.375	26.065	54.285	41.03	35.43	51.21	49.675	43.645	38.98	56.665	29.965	68.34	30.865	34.315	33.505	57.155
10	31.09	22.565	25.205	38.58	85.105	65.905	57.245	137.965	140.455	132.375	64.395	83.16	68.675	114.775	42.56	50.095	59.57	55.35
12	33.68	23.96	24.56	30.68	83.705	60.31	53.96	117.055	118.825	105.135	58.195	59.175	53.81	103.455	42.63	48.645	62.955	58.56
13	24.12	20.65	21.275	31.49	69.65	47.435	69.84	81.62	83.45	79.93	43.215	44.06	36.16	72.165	33.48	39.895	54.155	42.555
14	19.195	18.49	17.84	26.42	50.895	38.005	33.155	44.055	40.17	44.17	40.405	35.885	27.58	51.27	30.24	27.675	33.175	46.15
15	23.545	20.57	20.885	26.645	66.375	41.85	42.66	95.43	77.075	100.055	45.845	46.455	43.845	66.725	35.585	37.515	46.49	51.74
17	26.515	21.9	21.335	26.365	58.175	41	39.625	75.1	72.32	61.955	47.345	51.025	44.82	58.935	31.9	44.865	45.1	40.05
18	24.205	20.845	21.245	27.32	59.365	41.76	39.125	73.425	70.455	66.95	42.625	38.115	36.5	51.425	31.775	39.78	37.165	43.8
19	19.885	18.805	18.26	26.805	58.365	41.115	31.495	57.78	48.575	43.8	38.865	40.075	37.255	48.405	31.595	33.12	43.585	44.56
20	28.005	20.46	23.9	26.91	52.805	44.085	47	115.76	99.465	92.505	49.48	45.15	40.745	69.24	34.325	44.205	43.195	47.125
21	37.25	25.785	30.39	46.25	91.22	61.075	58.51	135.24	122.64	104.53	69.435	67.315	62.15	88.97	41.255	54.745	58.385	50.235
22	24.235	19.95	19.65	41.145	66.055	49.95	35.085	64.855	62.4	46.675	38.7	42.935	34.06	53.715	30.565	32.765	35.4	39.935
25	22.745	19.61	19.955	25.935	52.485	38.695	45.09	84	83.13	70.315	58.955	47.79	37.59	62.31	32.965	37.13	37.41	44.94
26	29.655	21.775	22.56	28.76	62.68	43.515	48.805	92.215	90.245	82.5	53.51	53.075	42.75	76.29	36.415	39.185	50.195	53.2
29	24.37	19.765	19.97	26.955	76.335	42.155	41.015	70.695	68.91	67.175	46.69	38.71	40.54	61.125	37.72	39.935	44.785	43.46
31	46.14	28.99	40.515	36.575	97.415	79.74	45.705	105.59	118.945	82.26	59.645	72.64	74.755	101.16	36.22	47.435	55.815	52.66
32	31.365	22.145	26.545	25.73	56.3	548.08	54.275	120.08	136.52	102.655	53.56	52.18	51.24	71.975	33.625	49.63	49.06	49.9
33	20.59	18.52	18.015	25.155	59.315	38.18	32.465	52.135	51.785	40.135	39.46	38.23	31.905	55.315	29.465	31.26	33.12	40.805
34	19.855	18.93	18.54	36.665	67.3	71.855	32.9	69.705	68.695	48.295	45.2	49.335	52.225	55.15	40.4	34.875	38.795	50.91
35	41.21	27.325	28.405	29.135	62.32	45.165	65.11	135.335	119.94	121.35	68.55	76.265	63.73	105.68	53.24	62.76	64.15	74.61
39	21.685	20.65	19.21	36.33	66.45	61.93	38.6	69.655	67.825	47.575	47.455	52.72	38.04	68.17	36.205	32.86	42.295	42.445
40	25.53	22.63	22.46	47.3	115.475	87.06	50.935	140.195	132.3	79.665	76.36	85.22	80.185	141.225	49.715	40.85	67.195	64.11
41	25.7	21.425	22.265	29.355	97.805	53.755	58.28	107.01	114.915	97.345	51.92	59.025	48.705	84.165	38.2	45.36	50.415	51.765
43	23.49	20.345	20.19	35.895	69.215	52.075	44.435	87.68	83.71	82.195	49.92	51.76	49.58	75.655	37.355	36.725	50.92	51.085
45	18.155	17.805	17.035	25.47	46.56	41.265	33.37	41.69	33.94	37.45	36.925	36.595	25.07	56.055	31.37	26.465	31.59	43.525
46	36.695	22.495	29.665	25.805	58.965	39.005	44.285	98.3	103.5	89.45	53.355	41.2	44.8	62.615	32.955	45.82	44.945	45.345
48	209.9	134.475	158.8	84.64	203.725	131.965	326.115	578.615	664.745	646.245	282.72	289.53	341.335	439.94	193.44	294.79	282.545	369.725
50	19.15	18.355	17.725	25.645	42.22	40.125	30.145	39.75	36.655	33.235	37.435	30.275	26.37	47.65	29.965	31.935	33.035	36.075
51	49.425	33.525	28.215	37.165	94.7	70.325	97.085	182.25	163.27	148.765	108.325	96.295	86.28	147.005	64.425	73.535	101.805	100.8
52	23.795	20.92	20.645	41.1	54.395	49.87	43.39	81.335	80.61	68.08	44.895	47.565	39.28	81.125	36.045	36.905	41.78	77.515
54	38.5	28.52	31.795	76.355	94.29	113.625	51.305	123.275	124.55	82.31	63.63	69.205	54.25	111.47	44.295	47.5	58.15	55.48
55	23.41	20.7	21.575	28.28	52.77	42.795	34.515	56.71	47.385	43.23	40.65	39.675	30.36	72.845	34.115	34.025	33.395	46.59
56	18.01	17.805	17.225	24.7	52.705	38.99	32.51	43.865	37.005	36.635	37.31	58.245	26.105	54.39	31.665	32.985	34.85	36.695
57	35.49	24.32	28.255	46.69	160.005	129.13	83.695	187.46	200.405	147.4	79.475	120.565	101.89	138.225	55.26	69.855	84.64	88.055
59	37.225	25.51	27.195	44.715	94.505	62.62	82.245	170.145	149.475	146.23	81.175	80.165	85.515	102.76	46.185	57.45	92.86	84.55
61	25.165	20.245	22.865	26.045	49.555	40.03	49.1	105.21	110.82	86.975	49.6	40.97	46.375	77.655	36.725	48.84	46.23	53.94
62	18.49	18.215	18.22	25.745	49.275	39.02	32.205	49.905	38.84	37.625	43.88	31.645	30.795	47.37	31.88	30.105	34.29	36.99
63	24.21	20.385	22.34	27.5	56.28	43.095	43.86	106.51	111.83	97.29	55.235	43.235	42.43	75.515	33.755	45.96	46.095	46.16
64	35.865	24.24	27.075	27.415	74.91	40.48	67.69	149.525	143.525	135.495	64.375	56.22	62.725	97.02	43.34	58.27	68.64	83.155
65	20.75	18.76	18.025	27.345	50.07	46.13	32.75	61.605	48.765	42.68	39.45	40.375	33.82	75.61	31.13	27.495	38.79	35.705
66	22.02	19.135	18.99	29.515	46.46	42.07	36.215	60.44	56.085	49.39	51.03	36.97	33.075	77.505	33.565	34.47	36.235	39.835
67	53.455	32.02	39.355	52.665	184.345	145.72	81.855	244.435	191.22	157.92	103.105	103.44	145.56	182.585	65.075	64.65	103.905	92.185
69	22.14	20.055	18.675	26.995	50.195	41.28	32.885	54.23	48.095	41.765	46.32	39.62	32.665	59.12	31.605	29.84	63.8	48.77
70	22.265	19.99	19.045	31.9	73.675	71.38	38.555	73.28	65.29	53.7	50.065	46.555	43.865	65.89	35.375	32.33	43.125	48.31
72	52.935	28.985	35.905	31.88	93.21	57.955	77.055	173.055	152.99	144.56	86.47	81.595	74.83	108.42	49.18	60.83	81.745	74.64
74	30	22.62	25.65	55.7	72.935	61.53	68.08	158.45	154.02	140.74	72.485	68.715	50.21	80.15	45.4	57.615	65.085	58.015
75	20.315	18.865	18.365	26.3	85.095	52.16	42.095	77.545	64.075	55.52	44.51	57.415	38.8	176.125	33.645	31.55	43.495	49.435
77	24.705	20.745	21.42	34.275	68.7	58.58	41.34	94.63	86.06	64.5	50.39	52.23	53.77	87.32	39.25	40.735	44.685	54.155
79	29.92	23.64	27.71	27.9	93.14	40.975	52.885	115.59	128.45	132.355	59.375	48.455	49.435	110.935	41.16	53.395	56.1	67.245
80	44.7	31.825	37.19	42.27	125.515	121.03	43.85	168.225	135.965	85.735	76.24	63.01	81.225	105.985	45.23	48.905	58.94	54.17
81	19.61	18.245	17.585	25.705	43.97	38.51	31.56	52.77	46.695	45.86	35.575	38.76	30.805	60.64	33.02	31.665	47.135	39.27
82	53.685	28.995	34.46	30.47	72.105	51.82	83.325	173.515	196.145	151.495	75.02	57.91	65.915	104.565	42.71	70.515	76.01	67.14
83	48.665	33.805	30.385	36.39	70.665	65.045	42.56	111.235	94.38	66.535	51.9	64.905	60.365	106.445	42.61	41	58.7	76.23
84	23.34	19.085	19.705	25.825	83.28	39.79	42.03	72.015	69.565	65.41	43.77	38.37	33.715	63.02	35.06	35.97	39.33	45.73
85	19.145	18.32	17.695	26.63	65.58	47.21	34.085	53.125	44.035	41.115	49.61	43.6	34.435	57.395	33.765	31.46	42.525	43.48
87	21.815	18.835	19.085	26.59	61.775	41.055	45.28	76.37	68.125	68.755	47.015	40.285	37.895	61.395	39.85	43.02	47.41	47.555
88	30.115	23.155	23.885	38.405	77.25	52.71	53.17	118.415	135.755	96.07	57.205	62.58	42.115	74.29	46.155	46.075	58.345	57.18
89	24.58	20.255	21.585	26.095	56.25	43.735	47.305	83.745	89.385	84.565	46.165	40.12	36.245	56.745	37.35	38.985	46.185	57.34
91	24.05	20.455	21.84	26.465	64.48	40.705	43.875	90.01	95.975	77.15	47.355	42.045	43.61	63.44	37.02	44.015	45.515	42.955
93	27.065	23.155	22.08	35	105.92	80.05	57.645	165.035	120.31	78.255	87.49	74.285	81.66	123.165	44.195	50.33	66.875	56.665
94	245.02	172.135	186.245	74.435	188.89	119.43	284.295	669.325	440.755	669.93	242.95	242.905	371.89	416.495	192.62	258.87	249.905	316.8
95	21.135	19.2	18.71	27.175	48.785	42.56	35.34	71.365	65.795	64.485	43.55	36.445	35.205	56.465	33.525	35.07	36.12	42.11
96	51.09	29.66	38	44.25	63.525	49.665	88.255	173.77	215.105	187.02	79.885	64.62	70.405	108.945	48.785	89.34	76.565	87.67
99	21.57	20.07	19.46	28.515	79.23	64.065	36.81	95.475	72.23	57.175	51.035	42.215	45.575	80.545	34.2	31.82	42.76	44.97
100	32.4	26.495	22.56	146.145	1080.61	479.72	159.405	1301.055	640.3	356.725	509.035	414.545	696.94	898.715	291.045	163.265	468.745	424.25
101	37.86	26.955	28.94	62.2	77.605	78.365	55.775	130.19	131.06	103.46	82.25	90.16	63.4	89.335	49.37	57.375	67.975	65.37
103	31.115	23.36	24.05	60.11	81.28	74.395	45.445	97.06	95.155	83.155	55.99	63.07	40.385	74.75	44.335	42.665	51.98	58.7
105	21.645	18.885	19.92	29.295	67.355	69.325	56.71	100.42	97.275	80.535	50.995	61.865	45.235	87.035	36.525	147.8	48.985	54.145
106	29.28	22.615	26.3	34.935	80.67	58.755	46.5	116.2	112.835	74.485	60.495	53.405	58.65	105.465	36.25	43.315	51.545	47.64
107	26.315	21.58	21.85	35.53	64.27	71.315	40.235	92.98	78.15	56.68	51.89	46.355	46.86	69.885	36.305	40.655	46.5	47.495
108	21.1	19.17	18.77	27.27	99.26	44.12	34.035	74.525	65.3	52.875	50.41	36.495	34.045	55.18	33.345	44.56	43.895	52.995
109	20.66	18.625	18.9	25.825	41.53	40.27	41.005	69.95	62.105	69.3	48.07	33.27	37.595	65.305	32.355	42.81	39.66	47.885
111	71.365	38.275	50.63	42.815	136	149.45	62.225	179.19	171.72	123.72	88.06	65.335	68.03	135.385	52.035	63.545	78.74	64.815
112	24.16	20.555	21.175	26.485	50.895	40.655	47.455	86.485	83.575	97.57	51.68	42.88	43.565	73.215	37.56	43.955	45.305	55.01
113	30.92	23.475	25.795	43.42	63.95	56.56	57.275	139.89	151.7	115.525	67.775	59.07	52.12	97.335	46.32	59.18	62.36	61.825
114	31.99	22.98	25.29	26.28	52.385	41.665	64.655	137.8	134.125	119.57	60.12	51.365	51.325	80.53	39.605	53.7	56.925	68.17
115	42.235	28.73	36.455	29.76	71.86	64.595	78.31	164.735	174.855	159.02	88.275	61.71	67.08	94.065	49.65	72.83	80.91	74.565
117	53.505	32.575	39.195	34	70.16	56.785	84.235	186.325	187.535	158.15	94.32	71.235	79.27	113.155	54.5	82.715	89.88	89.85
118	37.8	26.865	30.06	27.605	70.795	51.51	43.455	110.4	100.345	78.245	50.91	51.895	46.04	77.27	40.52	41.07	54.405	64.19
119	27.235	20.34	20.625	26.035	48.46	40.24	42.9	102.145	85.12	73.625	55.17	42.305	39.81	65.55	35.425	37.98	48.86	58.37
120	23.865	19.63	20.86	26.975	52.77	45.2	44.035	88.56	79.79	75.055	57.81	44.845	36.695	65.085	35.775	39.41	45.755	53.89
121	26.4	22.515	25.295	28.87	65.27	48.265	65.975	136.12	155.6	151.75	68.33	53.37	65.06	89.765	36.585	62.18	55.86	61.965
122	78.425	52.485	68.645	33.035	94.515	65.31	148.155	344.715	270.115	334.125	161.98	144.92	179.53	252.13	114.11	140.89	150.925	209.375
123	34.45	23.245	25.39	28.59	64.775	53.27	50.37	114.435	117.855	88.215	61.135	47.145	60.58	96.13	41.355	52.48	54.72	61.475
124	33.295	25.2	22.87	32.66	72.12	66.745	58.4	132.525	119.03	98.745	70.305	60.255	58.755	105.68	47.92	65.095	57.17	69.735
125	36.675	26.22	30.515	103.07	115.5	169.935	58.81	204.44	148.52	138.7	110.055	79.835	70.69	112.455	55.725	73.445	59.33	63.29
126	24.15	19.77	21.615	35.49	110.575	157.07	49.24	171.055	180.145	126.6	67.945	109.315	178.545	127.37	62.78	59.46	61.99	66.66
127	30.99	22.635	25.955	52.96	64.495	63.71	50.71	143.77	110.505	103.415	86.57	48.25	50.64	75.36	42.135	47.48	51.655	68.5
128	37.035	25.47	25.99	50.19	69.43	78.16	46.36	95.98	95.81	71.155	67.655	46.055	42.295	71.86	42.545	44.265	47.915	54.26
132	60.42	38.8	30.8	42.14	113.62	109.52	67.125	165.165	193.23	150.735	103.125	168.76	112.99	142.04	105.69	70.04	87.315	161.26
134	32.51	25.595	23.25	33.87	84.34	65.77	60.13	122.29	105.455	83.615	72.795	61.16	48.235	93.01	50.555	48.62	60.33	93.74
135	22.505	19.415	19.665	27.345	61.55	540.285	37.245	83.635	68.06	75.985	47.335	47.02	36.77	65.57	39.61	34.53	48.98	67.81
137	23.5	19.17	20.005	26.15	54.08	40.62	41.29	87.735	93.455	66.005	45.965	35.945	36.225	61.065	32.305	39.725	41.71	50.675
138	29.625	25.885	22.245	39.005	88.97	69.995	51.425	116.115	101.145	74.085	87.22	69.29	60.765	96.275	56.175	56.92	62.43	87.415
140	31.57	22.55	24.355	28.7	58.265	52.765	52.65	121.8	125.825	94.215	65.375	45.095	47.86	86.76	42.66	55.1	52.475	66.905
142	28.845	21.8	22.925	36.375	148.895	114.93	32.275	136.23	70.05	45.335	56.955	54.16	74.49	96.26	45.145	34.665	61.77	52.995
146	22.415	19.56	20.965	39.07	93.245	99.57	37.74	101.855	71.015	53.31	48.915	62.14	46.725	86.8	44.79	71.53	47.995	61.485
147	29.505	25.255	22.74	64.285	82.175	88.82	45.115	96.355	95.445	57.98	50.315	171.18	56.01	106.96	43.6	51.825	52.04	65.755
149	71.485	40.06	43.175	27.25	64.35	48.92	84.04	184.345	159	147	89.425	74.81	73.49	127.2	53.135	75.47	86.65	106.63
150	60.185	30.16	44.995	26.21	60.405	43.065	78.59	166.86	164.11	141.08	80.345	67.84	69.73	98.305	46.585	75.48	86.11	82.69
151	41.96	28.115	37.2	32.34	95.12	85.115	76.305	169.79	181.33	140.24	78.045	70.62	79.905	101.44	41.815	68.985	68.89	91.37
153	25.6	21.115	21.655	44.66	82.51	76.65	42.76	103.27	77.19	65.965	67.13	55.645	45.95	99.26	40.585	49.24	60.69	53.13
154	26.48	21.99	21.73	49.61	56.005	53.96	39.33	77.2	65.005	58.19	59.495	50.88	39.395	75.635	44.03	44.53	43.56	61.915
155	29.98	24.625	23.95	29.295	52.535	48.82	35.28	87.73	64.355	50.03	50.03	64.245	37.485	74.335	41.205	37.25	40.39	60.21
157	22.535	19.595	20.145	28.775	47.55	44.37	37.42	66.325	64.895	54.265	51.7	42.67	34.565	56.79	34.89	41.405	37.405	99.59
158	210.295	131.305	172.825	694.105	515.835	942.695	184.36	425.8	580.17	324.925	217.835	372.04	242.51	316.575	179.43	227	233.61	205.575
162	41.49	24.285	30.695	28.825	61.13	49.1	75.79	172.205	169.965	142.83	82.355	72.94	68.41	96.21	50.945	84.33	89.8	84.125
163	36.175	26.1	30.47	65.525	128.845	161.295	75.28	227.52	175.705	144.835	117.075	83.095	69.55	128.205	57.825	82.005	86.245	91.15
164	132.925	65.715	78.395	30.925	100.61	61.625	169.7	397.805	295.46	252.23	193.135	145.575	178.495	257.425	107.05	177.495	210.085	209.43
165	20.165	18.68	18.595	25.83	51.77	46.98	35.055	70.54	59.025	52.51	50.83	42.03	32.19	50.12	37.235	32.805	41.765	53.565
166	293.25	144.67	192.885	35.66	135.355	63.58	345.37	700.26	629.1	551.385	290.98	226.175	360.775	515.89	178.115	344.275	317.55	303.98
167	22.805	20.635	20.3	31.4	79.215	56.625	32.535	67.315	51.96	42.245	43.455	46.365	39.38	64.935	39.96	45.81	40.36	55.755
168	26.52	20.52	21.585	30.57	83.755	62.675	40.135	96.285	67.575	57.37	50.085	40.5	46.635	62.085	35.475	39.89	48.38	59.24
169	21.22	18.815	18.985	25.555	48.73	36.345	36.2	64.22	60.855	74.955	51.82	32.79	32.32	73.94	33.215	42.75	42.345	63.825
176	113.19	56.955	86.2	33.985	95.795	75.335	159.91	280.7	304.965	258.305	132.97	105.485	147.91	284.24	83.105	415.645	134.12	160.625
180	49.645	31.98	31.39	185.125	186.15	238.83	50.315	204.005	215.6	79.09	111.865	129.69	65.74	161.025	89.265	71.585	130.13	98.04
181	20.51	18.465	18.735	26.18	77.445	39.48	34.685	53.88	46.835	42.18	49.135	30.87	33.195	57.88	33.09	34.52	37.755	44.835
182	54.23	33.31	32.975	56.815	74.925	60.84	59.915	130.13	128.25	97.195	67	75.98	61.69	92.145	49.26	71.165	67	81.025
183	44.015	26.505	32.31	47.825	92.52	132.1	57.435	157.5	160.93	98.595	75.245	75.775	67.4	113.115	50.55	60.675	73.23	77.32
184	28.725	22.285	22.81	49.665	66.515	64.65	50.975	127.04	124.905	90.185	64.995	49.94	46.565	77	43.46	60.65	50.89	58.99
185	22.03	19.34	18.98	28.93	74.385	55.035	35.815	77.37	62.195	53.895	46.66	40.07	36.26	56.79	35.365	42.93	40.09	53.745
186	24.67	20.42	20.895	25.425	48.045	39.41	52.38	86.205	89.44	83.54	51.82	43.075	41.38	59.84	37.115	57.435	50.36	62.605
190	23.8	19.375	19.895	24.95	139.195	72.615	37.63	76.06	61.89	58.75	46.13	39.46	33.04	60.99	34.975	36.795	37.98	59.83
192	26.765	21.57	21.44	32.855	84.215	73.985	40.68	86.66	69.895	51.975	43.865	43.755	45.185	61.275	57.835	42.535	65.95	92.6
194	21.13	18.63	18.85	29.595	50.785	43.61	33.18	65.46	51.155	46.06	42.34	37.305	29.705	45.975	34.57	33.225	37.135	61.705
196	20.055	18.71	19.115	30.98	57.98	46.43	31.87	63.08	63.66	49.155	45.91	33.76	34.415	79.44	33.265	35.31	38.495	42.58
197	46.545	26.825	35.08	40.97	98.945	72.995	72.315	174.015	147.14	119.69	79.84	61.025	66.94	108.525	49.085	71.565	70.41	78.14
198	82.845	52.74	47.995	71.885	84.365	63.03	95.72	204.195	157.175	135.68	117.65	95.7	111.39	166.175	86.495	107.205	132.255	128.795
200	30.805	23.45	24.83	48.76	65.68	73.685	49.89	109.475	111.12	84.76	55.925	54.43	49.47	74.07	48.285	58.38	58.435	64.34
201	18.655	17.72	17.765	26.26	61.665	51.92	31.56	63.54	52.77	44.135	40.98	37.165	33.17	51.095	35.905	35.08	36.28	55.16
202	19.3	17.97	18.24	31.23	49.005	46.165	34.07	53.795	51.07	37.405	47.46	42.41	29.415	52.455	31.64	33.55	36.105	51.365
203	22.895	21.445	20.285	30.955	111.21	76.125	39.665	113.855	72.07	46.125	66.85	53.08	67.335	98.885	49.775	44.56	52.455	60.45
204	45.075	27.33	25.11	28.45	67.035	46.7	64.325	153.725	115.855	98.065	88.04	67.745	57.96	108.09	58.09	64.245	91.455	84.14
208	395.54	229.86	201.445	26.96	68.68	48.435	69.365	179.785	136.18	121.865	76.625	72.615	72.325	124.495	56.715	82.115	98.34	100.53
212	19.635	18.65	18.85	31.01	66.745	51.77	33.825	53.025	46.95	43.54	41.625	37.54	31.705	50.345	34.88	36.085	33.935	45.97
213	27.285	21.84	24.715	36.025	104.14	84.57	53.895	146.36	130.815	97.445	75.75	57.875	48.43	78.37	40.035	56.87	57.645	61.815
214	19.72	18.76	18.63	25.495	60.035	45.465	32.615	56.64	49.16	44.355	42.595	37.705	32.045	46.975	33.915	39.725	34.605	52.27
215	26.305	21.555	23.23	28.03	64.365	56.825	43.39	99.75	88.68	77.38	61.005	40.15	42.505	60.835	34.425	51.84	44.62	62.28
216	39.39	25.395	25.375	31.57	78.88	51.17	79.875	175.4	172.035	115.325	83.71	51.8	56.745	99.435	50.97	75.365	69.07	69.98
219	25.345	20.67	22.115	26.44	48.9	44.775	45.935	80.5	61.415	61.265	47.415	34.16	31.64	63.23	34.015	40.43	40	81.665
221	23.185	19.79	21.51	25.985	53.87	43.61	40.015	83.375	61.73	60.555	48.065	37.32	35.965	64.725	45.185	40.74	49.9	53.73
222	49.875	36.58	33.6	34.77	132.18	83.485	83.035	188.83	150.51	119.31	103.445	83.48	75.34	123.045	78.8	83.605	96.13	104.465
223	24.11	20.205	21.425	25.395	66.985	41.8	36.905	80.37	69.44	52.63	47.255	36.115	32.1	48.16	38.465	37.565	39.005	59.995
224	46.86	25.37	33.195	26.655	60.4	45.18	72.475	180.43	158.605	129.225	86.095	65.32	63.85	88.475	55.16	74.5	83.715	91.68
225	31.75	22.72	25.88	28.75	77.675	62.255	58.71	130.495	133.065	101.015	65.76	50.745	55.75	102.325	59.005	70.13	65.145	78.875
!series_matrix_table_end
