# Supplementary material for: Identification of potential key genes that respond to capsaicin treatment in ER-positive breast cancer: An integrated analysis
Source: PLoS One. 2026 Jun 3;21(6):e0350841. doi: 10.1371/journal.pone.0350841 (PMC13232819; doi:10.1371/journal.pone.0350841)
Supplement: S2 File — (ZIP) [file pone.0350841.s004.zip › Immune infiltration analysis and vilot plot/01.CIBERSORT(1)/01.CIBERSORT/CIBERSORT-Results.txt]

Mixture	B cells naive	B cells memory	Plasma cells	T cells CD8	T cells CD4 naive	T cells CD4 memory resting	T cells CD4 memory activated	T cells follicular helper	T cells regulatory (Tregs)	T cells gamma delta	NK cells resting	NK cells activated	Monocytes	Macrophages M0	Macrophages M1	Macrophages M2	Dendritic cells resting	Dendritic cells activated	Mast cells resting	Mast cells activated	Eosinophils	Neutrophils	P-value	Correlation	RMSE
TCGA-BH-A18V-11A-52R-A12D-07	0.0603058255665018	0	0.112032241702798	0.126682944894404	0	0.0721971400779241	0	0.0617495948964243	0.0257406754670458	0.0201940151749751	0	0.0421621809602667	0.00425204927517872	0	0.00665040177590874	0.283198334212085	0.0907898092583863	0.0112132890016723	0.0528932037504166	0.0196653858806412	0	0.0102729081053712	0.03	0.257510161129478	0.976832441177338
TCGA-BH-A0BM-11A-12R-A089-07	0.0425950956830169	0	0.012708884439377	0.222406377669296	0	0.323078672974386	0.00303407815511668	0.08068286865892	0.0345301328668124	0	0.0205017591776511	0	0.02377886248235	0.0240440601221242	0.0229334722303518	0.0823978777118274	0.0750914621283396	0.0183956142592435	0	0.0138207814411872	0	0	0.1	0.11369811573092	1.068567080743
TCGA-BH-A1F2-11A-32R-A13Q-07	0.121110299773863	0	0.0462221841011763	0.0503437482480263	0	0.130938420488392	0	0.0176993468099561	0.0213855305580094	0	0	0.0402081285522847	0.00558517337125612	0	0.100166381732439	0.202557861948626	0.0472779236264774	0	0.18423590359615	0.00449677159741192	0	0.027772325595932	0.04	0.2044633764257	0.996355255246919
TCGA-BH-A1F8-11B-21R-A13Q-07	0.129698409751123	0	0.017953185465075	0.14571840720393	0	0.121044341926169	0	0.0181438635164252	0.00892077018858892	0.0165240657253079	0.0363006592215109	0	0.0296185213880129	0.0165271262902839	0.0323851627601888	0.33313795366638	0.00104259412879185	0	0.0929849387682121	0	0	0	0.04	0.202767412147339	0.999012586654145
TCGA-BH-A18S-11A-43R-A12D-07	0.0461841451708283	0	0.00118179284412378	0.0852708785998267	0	0.0820770205950615	0	0.0366943310300456	0	0.00117903785066275	0	0.0243652149053703	0	0.24281266471328	0.0373277155343502	0.403217314895153	0.0206237677562158	0	0	0.017606993582699	0	0.00145912252238342	0.15	0.0853969627736071	1.07829689467849
TCGA-BH-A0AY-11A-23R-A089-07	0.196528709816111	0	0.197370426969162	0.133632127750962	0	0.170705177035477	0	0.0160188179715386	0.00288340585114014	0	0	0.0142812075848196	0	0	0.0203929538381401	0.16814967145761	0.0216741505957596	0	0.0583633511292791	0	0	0	0	0.442201039571275	0.899484801790939
TCGA-BH-A0DG-11A-43R-A12P-07	0.183106642114832	0	0.0774226048983708	0.158660501094683	0	0.293755341946124	0	0.0333978426255209	0	0	0.0267806278762587	0.00253873546112323	0.0205791457867267	0	0.0149367281144798	0.136644470294045	0.0162496599378701	0	0.0359276998499664	0	0	0	0.02	0.306921101418936	0.966597371971182
TCGA-BH-A0C0-11A-21R-A089-07	0.0866000233431659	0	0.0163642672719755	0.171362958590157	0	0.241386097271892	0	0.0701088566119081	0.012677108922389	0	0	0	0.0343823077531078	0	0.0781753588011961	0.148174273906291	0.106689164483206	0	0.0340795830447126	0	0	0	0.08	0.126279770810648	1.03731908707984
TCGA-BH-A0BA-11A-22R-A19E-07	0.173808761498381	0	0.16572688203578	0.0862582574096388	0	0.189276771392029	0.0151085502815955	0	0.0358864870867976	0	0	0.0171057691047898	0.0220937863929664	0.00439899206223775	0.0578017719742648	0.102556608461195	0.0244208291137038	0	0.105556533186621	0	0	0	0	0.430397501497498	0.902864259016971
TCGA-E2-A1LH-11A-22R-A14D-07	0.145677148214293	0	0	0.241355199780452	0	0.0790981477972363	0.0083155786795104	0.0497295704266861	0.0536473708781406	0	0	0.00486779219771125	0.0332959248206169	0.0972721668592947	0.0839616075221843	0.149625860686576	0.0156389598956524	0	0.0120970088163251	0	0.0254176634253206	0	0.04	0.193295471644351	1.0098646067603
TCGA-BH-A1FM-11B-23R-A13Q-07	0.213364301684675	0	0.104022408328028	0.151475863738369	0	0.138925888119099	0	0.0174439000832524	0.0226437857449726	0	0.0151475714114735	0.00904400995920818	0.0115741781097933	0	0.0133732082978611	0.234701296540478	0.00530287256164453	0.00797980930745775	0.0550009061136882	0	0	0	0	0.391874754924392	0.921806467253106
TCGA-E9-A1NG-11A-52R-A14M-07	0.0428296274657779	0	0.000322852606224392	0.0480439705312247	0	0.124463722176488	0.00173110862400252	0.00253664839167791	0.0025533306700974	0	0.025299862641308	0	0.00280168022082951	0	0.028509465112745	0.580124653654441	0.0179862031836766	0	0.109556951216072	0	0.00642547544124762	0.00681444806418651	0.07	0.135952436147829	1.04349661347552
TCGA-BH-A0E0-11A-13R-A089-07	0.122547841912198	0	0.0481381153893182	0.144236819704972	0	0.116899520528524	0	0.189401882283067	0.00220996469576273	0	0	0.000709469416572358	0.00537076256361748	0.140477417780223	0.0108568489036502	0.171226399998196	0.0228176674086005	0.00302200497546121	0	0.0220852844398383	0	0	0.03	0.230811333804912	0.996209706905606
TCGA-A7-A0CE-11A-21R-A089-07	0.0927274617987644	0	0.0784124476680477	0.103708611956352	0	0.115511202125759	0	0.015732008015047	0.012735248321211	0	0	0.0255962063040338	0.0157830752405459	0	0.019605729662814	0.390173426091523	0.0110309530613432	0.0138969854173296	0.102084347013047	0	0	0.00300229732418268	0.03	0.241675893125154	0.983763510431927
TCGA-E9-A1N5-11A-41R-A14D-07	0.101289025489592	0	0.0441397008203474	0.0510585974190823	0	0.0899935169916856	0	0.0643690891596817	0	0	0	0.0175758229433663	0	0.293758908390334	0.0190619752917834	0.262235952671899	0	0.000176296255165515	0.056341114567063	0	0	0	0.04	0.179029487722713	1.02384178319195
TCGA-BH-A1FC-11A-32R-A13Q-07	0.117965239031301	0	0.00698607778414636	0.0856784731846696	0	0.251788987917567	0.00620511954154804	0.062840542081624	0.00720546094043963	0	0.0129197376546726	0.027474131562475	0.0417700245124963	0	0.103383795030721	0.115853252906452	0.0996571561061592	0	0.0534435469746076	0	0.00682845477112159	0	0.05	0.160868618303182	1.0186615304036
TCGA-E9-A1RI-11A-41R-A169-07	0.0626096042610149	0	0.00224578935266086	0.0119992370734141	0	0.175991819307903	0	0.00189582510187922	0	0.0781416734961156	0	0.0293866825616333	0	0	0.0879470292051605	0.48315615115372	0.00418075303549876	0	0.0314446099176006	0	0	0.0310008255333986	0.07	0.134358829584623	1.03931190224671
TCGA-E2-A15I-11A-32R-A137-07	0.25876159530123	0	0.0931908765520909	0.0313376263366758	0	0.247609008998949	0	0.00685532133740816	0	0.0321192531830878	0	0.0642094571001028	0	0	0.0306216029114585	0.181122466315275	0.00578942966903927	0.000462238007975136	0.0361907016016092	0.0117304226850983	0	0	0	0.400419275126114	0.919321250126353
TCGA-BH-A0DK-11A-13R-A089-07	0.158409449306386	0	0.0368787633410931	0.0276687178464024	0	0.141236376315831	0	0.114063464173846	0	0	0	0.0082477269622331	0.00655231998030269	0.14619602113343	0.0277950463216003	0.214827665983283	0.0185305693271943	0.00382333965916705	0.0848584035797638	0.0109121360694662	0	0	0.03	0.259549343247091	0.976737710660089
TCGA-BH-A1EN-11A-23R-A13Q-07	0.146959647283391	0	0.0255854433737671	0.0963181590029558	0	0.177028467252805	0.0200860990098826	0.00679882167056843	0.0154275436287168	0.0501776916453405	0.0564066590716214	0	0.000987163349211545	0	0.0547548534803228	0.255064114076477	0.0367842906867596	0	0.0576210464681813	0	0	0	0.03	0.248761593484362	0.981048279737159
TCGA-E9-A1N4-11A-33R-A14M-07	0.0710199590107986	0	0.00268108422284718	0.178636597784481	0	0.289775106632486	0	0.10940258225993	0.00260166725195154	0	0	0.00742081982440233	0.00947855354683409	0.124822551883706	0.0270888263572822	0.141895490055314	0	0.00161918955610525	0	0.0335575716138609	0	0	0.09	0.123612928245782	1.05407782716174
TCGA-BH-A0B7-11A-34R-A115-07	0.141391242958884	0	0.0340729992228508	0.18298233433554	0	0.383422182739892	0	0.0787889804649361	0	0	0	0.0103129021098083	0.0489988658312823	0.0510641394495135	0	0.0214110460994231	0	0.00381194740431549	0.0381468662674593	0	0.00559649311609448	0	0.04	0.187395994374055	1.03808908171076
TCGA-BH-A18Q-11A-34R-A12D-07	0.12634159715731	0	0.0179906403303927	0.12368553750406	0	0.287224668341085	0.00299238624242147	0.0367859153825104	0.0333757898675156	0	0.0616503957028939	0	0.0223156723203713	0	0.0443164376018481	0.158713604882276	0.0360137798431781	0	0.048593574824137	0	0	0	0.05	0.165710262513048	1.02346690467846
TCGA-BH-A0BV-11A-31R-A089-07	0.143112700696643	0	0.0483157329885911	0.0181614800734405	0	0.150762721317659	0	0.115520349545168	0	0	0	0.0667727974983962	0.00442543118522671	0.0477175783314448	0.0211345550587756	0.244584623750796	0	0.0447246087970717	0.0813431552040326	0.0134242655527542	0	0	0.03	0.242020119763707	0.982564269888278
TCGA-BH-A1ET-11B-23R-A137-07	0.112869480321994	0	0.0372122417640315	0.0739506523172954	0	0.298958780415457	0	0.0132738228707274	0.0167981691712708	0	0.0438632942704318	0	0.0175745331913055	0	0.0239207403771308	0.324715544001667	0	0.01035088458919	0.00246800630281295	0.0240438504066855	0	0	0.04	0.19697033104552	1.00687327970046
TCGA-E9-A1RC-11A-33R-A157-07	0.0320237133831798	0	0.00585422696567702	0.024842100369872	0	0.120958615325666	0	0	0	0.0527204967660812	0.0585743928957893	0.000295459465627292	0.0351073239271225	0	0.0631610053427457	0.448294295122119	0.000315464495393077	0	0.135862314474299	0	0	0.0219905914664286	0.04	0.200474588220251	1.00453391554721
TCGA-BH-A0HA-11A-31R-A12P-07	0.220350538989082	0	0.0405262350443134	0.315034373836143	0	0.306976650145115	0.00188336841951661	0.00340303234914449	0	0	0.00122513574832656	0	0.0491392752305237	0.0232356967186475	0	0.000834755773971866	0.000705687832900783	0.0146120703188124	0	0.0140166046970808	0.00805657489642103	0	0.02	0.280656270772921	0.999254540296151
TCGA-E9-A1RD-11A-33R-A157-07	0.0431060732387455	0	0.00453604848147533	0.0694639014844736	0	0.0820476807513828	0	0.00431863204243694	0.000722894833887451	0.0242703549402923	0	0.00699863667310601	0	0.113004722892884	0.0322740364570034	0.353627181103842	0.014129493972761	0	0.25150034312771	0	0	0	0.09	0.118432465860553	1.0425059183872
TCGA-E9-A1RB-11A-33R-A157-07	0.11405410111869	0	0.00814577156037384	0.163374329653665	0	0.12440909780315	0	0.00704817443755396	0.0114593205298196	0	0	0.0475652271839743	0.0179103587088647	0.0319582350353096	0.0193227038217693	0.146152279947083	0.00183174429259336	0	0.137955715246094	0	0	0.16881294066106	0.04	0.172241704039335	1.01595769677109
TCGA-BH-A18J-11A-31R-A12D-07	0.083606091572564	0	0.0117287057196463	0.130129076063291	0	0.185834677542344	0	0.0159454798347748	0.0426420193927868	0	0.0236469989023172	0	0.00430703607713168	0.0760673340000184	0.0247629148513446	0.337306874712059	0	0	0	0.0619421646935113	0	0.00208062663821048	0.08	0.127124177805884	1.03665973716149
TCGA-A7-A13F-11A-42R-A12P-07	0.164823941401895	0	0.107489058437901	0.0994362129859868	0	0.159784660397864	0	0.00332689969600011	0.00138123923014394	0	0	0.0283859624314195	0.0029583680021992	0	0.00914429254810844	0.336344359727733	0	0.0162605334668642	0.0689469325907153	0	0	0.00171753908316937	0.01	0.354740306799236	0.937923476623466
TCGA-BH-A0AZ-11A-22R-A12P-07	0.225535692435755	0	0.0864952473920351	0.0750021697136491	0	0.213981712766765	0	0.0280884747437959	0	0	0.00824841130074342	0	0.00158690801431876	0.0710640029599608	0.0139843899712948	0.202566091925277	0.054373258911476	0	0	0.0190736398649299	0	0	0	0.374538946925408	0.930113748775775
TCGA-BH-A0DO-11A-22R-A12D-07	0.154378349829709	0	0.238716313772337	0.181441225500536	0	0.170615021386518	0	0.0391770230400303	0.00505769506528858	0	0	0.00251849343372828	0	0.0924898970996833	0.0468656813486732	0.0572380702027495	0.00703158103521594	0	0.00447064828553091	0	0	0	0	0.432810850140266	0.909678115951756
TCGA-BH-A1FE-11B-14R-A13Q-07	0.176350263805511	0	0.0501662950466255	0.112722895088771	0	0.335057211731026	0	0.102248401597566	0	0.0221668416898959	0	0.00503267098226988	0	0.0312405412625039	0.00806660948254971	0.116654637297737	0.00419289201013605	0.0272549576393725	0.0088457823660364	0	0	0	0.03	0.253246594500626	0.997111482955196
TCGA-A7-A13E-11A-61R-A12P-07	0.0851432390751694	0	0.0134871596424632	0.0452885982441863	0	0.0781165462097541	0	0.00360057278616688	0.00155032961336157	0	0	0.0168771029561074	0.0218636107047596	0	0.062585439968802	0.547132408133976	0.00224176056904974	0	0.111275562795055	0	0	0.0108376693011486	0.05	0.147525323285268	1.03586489528129
TCGA-E9-A1NF-11A-73R-A14D-07	0.00575139652961723	0	0.000800410018122118	0.0337802413205028	0	0.124899532488654	0	0.00270975821689683	0	0	0.0217494672843541	0.0157936277009741	0.0288322393058187	0	0.023498935717671	0.610490330206556	0.00145618082917604	0	0.130237880381657	0	0	0	0.01	0.349760908796162	0.946258333387697
TCGA-AC-A2FM-11B-32R-A19W-07	0.0875720328917864	0	0.0415856241918151	0.18605520665499	0	0	0.0126066518390642	0.0375026972295926	0.0442222243469184	0	0	0.0162571564377173	0.0294925115186852	0.0269099142562538	0.0722361079961269	0.261510941204091	0.0154130186836495	0	0.111714170958468	0.0569217417908417	0	0	0.04	0.186601928227592	1.00436277431147
TCGA-BH-A18N-11A-43R-A12D-07	0.0599915242907576	0	0.0463420765490003	0.0478853352345669	0	0.195989923743809	0	0.0177948598166659	0.0399382459535207	0	0.0510956894059187	0	0.020170950468784	0	0.0524280876498204	0.361435215997822	0.015835974439998	0	0.0892468647392293	0	0	0.00184525171010729	0.05	0.150570882223956	1.01817072525197
TCGA-BH-A0BZ-11A-61R-A12P-07	0.0709572954140173	0	0.00637856921449337	0.0484673595937379	0	0.137713518377951	0	0.0446366036030276	0.0226178420722975	0	0	0.0542808615488894	0.0142815679884392	0	0.0287042296550607	0.330395558035731	0.0112994530597466	0.00992587083414634	0	0.203192995183606	0.0137475653149643	0.00340071010389197	0.14	0.101222332765973	1.05370496242485
TCGA-GI-A2C9-11A-22R-A21T-07	0.156549790962972	0	0.0785323243956948	0.0362617462024028	0	0.151485711511537	0	0.048403402325706	0.012630002606826	0	0	0.0446925760563729	0.0146014336885201	0	0.0296711447355824	0.246172046715376	0	0	0	0.18099982079901	0	0	0.02	0.280898486044804	0.973557369031189
TCGA-BH-A0DT-11A-12R-A12D-07	0.221626538795664	0	0.101218188626407	0.0405476479265408	0	0.223446157573068	0	0.0555318007558466	0	0	0	0.0102204520927281	0.0186849457263854	0	0.0148073949167785	0.279129483594762	0	0.0217572720988437	0	0.00994085499958239	0.00308926289339333	0	0	0.371825745228166	0.93240751078667
TCGA-E9-A1N9-11A-71R-A14D-07	0.12141421288619	0	0.155874335386368	0.128503235849744	0	0.172575251506543	0	0.0130446621761346	0	0	0.0540887177219183	0	0.0292521767621315	0.0396417809268334	0.036089739906077	0.160368192991575	0.0208634484796114	0	0.0682842454068744	0	0	0	0	0.3825230396084	0.925159039827291
TCGA-E9-A1NA-11A-33R-A144-07	0.0518415577831277	0	0.0417879757244364	0.124218304910336	0	0.108776311401417	0	0.0330241542717128	0	0	0.0548545078174789	0	0.0304611841145579	0	0.0181897169983555	0.354746691525765	0.006424198406049	0	0.157794260028627	0	0	0.0178811370181371	0.05	0.152044361199939	1.01707554178541
TCGA-BH-A0BQ-11A-33R-A115-07	0.0922672065326853	0	0.0311301629036758	0.136293128227109	0	0.331472819600237	0	0.0701339658734142	0	0	0	0.00927184718333536	0.00644075422341437	0	0.0516813221790764	0.150421757394258	0.0301311282385593	0.0035076748939354	0.0872482327503002	0	0	0	0.05	0.150537643917807	1.0322113958731
TCGA-BH-A203-11A-42R-A169-07	0.0414854432063163	0	0.0269291216849584	0.0823489164828032	0	0.379502157364764	0.0114670492438857	0.00522032464156053	0	0.0164239130984722	0.0290990225235775	0	0.00617757561426114	0	0.0372415994387124	0.291686995072602	0	0.0397858487091285	0.0326320329189585	0	0	0	0.15	0.0859564657555216	1.0564440297375
TCGA-BH-A0C3-11A-23R-A12P-07	0.230510698830718	0	0.129081310521908	0.0950494358020463	0	0.201108311622216	0.0102333458772277	0.0388150861403446	0.0290529383300076	0	0.0472264896573591	0	0.0249672447570866	0.0269937881007865	0.0181853633921771	0.0665544315826992	0.0120447979784965	0	0.0701767574069269	0	0	0	0	0.399271335891463	0.920918122482798
TCGA-BH-A0BS-11A-11R-A12P-07	0.162228604877725	0	0.0130069395360657	0.17417782200603	0	0.381882415576861	0	0.00309672112095278	0.0116930759761415	0	0	0	0.0513618497184438	0.0851840274799661	0.0458799274551846	0.0271641400314771	0.0193157779803384	0	0.00967243487765304	0	0.0153362633631613	0	0.04	0.185576702207299	1.02797747533915
TCGA-BH-A0DV-11A-22R-A12P-07	0.176153073451379	0	0.0565749760196724	0.108997944431519	0	0.2808786023446	0	0.058596454581566	0	0	0	0.0449955058477526	0.0192019757690481	0.00704425090090271	0.00938481144020514	0.197536285547469	0	0.0199491383927361	0.0206869812731493	0	0	0	0.02	0.275521801922864	0.977987077744707
TCGA-BH-A0HK-11A-11R-A089-07	0.0525011998743876	0	0.0360722509857627	0.145877033842859	0	0.0709253029091533	0	0.0402741791302054	0.0311952275026453	0	0	0.0542226616806385	0.0221194283561996	0	0.0378295539148496	0.290658153565406	0.017159720325723	0.0210979623263519	0.104297017683052	0.0534153568180723	0.0149690716663931	0.00738587941830078	0.07	0.13486034249023	1.02443338084974
TCGA-E2-A15K-11A-13R-A12P-07	0.104628289974404	0	0.0173903738166891	0.200966921238724	0	0.116755814502069	0	0.0346061547213216	0.0566744000752414	0	0	0.0709656679862441	0.0018763650316862	0.00434480648984149	0.0170339391167923	0.328221220367146	2.15330453867669e-05	0	0.00844848386361937	0.0380660297708346	0	0	0.04	0.198076748027221	1.01106134665916
TCGA-E9-A1R7-11A-42R-A14M-07	0.0374938101506663	0	0.0145640722911691	0.0364136155737419	0	0.086138935583969	0	0.0171086328252887	0.00106458502714532	0	0	0.0205683710430845	0	0	0.0422707342813858	0.592256969207781	0.00833882964891426	0	0.12966209045607	0	0	0.0141193539107839	0.17	0.0794700091040847	1.07106847163889
TCGA-BH-A0H9-11A-22R-A466-07	0.0405678577029076	0	0.0027309156072188	0.0511319075402351	0	0.213885528357363	0	0.0124790143130356	0.00211642475873022	0.0350698574004314	0	0.0646773726038439	0	0	0.0398773154871725	0.381409321371856	0	0.0288732722686789	0.127181212588528	0	0	0	0.13	0.106800855553112	1.04069182255344
TCGA-GI-A2C8-11A-22R-A16F-07	0.0320781501623789	0	0.000160714587960017	0.0945867453578858	0	0.213899646073239	0	0.0253279304035294	0	0	0	0.0211718605345807	0.0242404772363999	0	0.0497198582628963	0.282550888104617	0	0.00749447175906666	0.0983001051772999	0.0311511133932302	0.0754569776271591	0.0438610613197573	0.71	-0.0169977535951126	1.08228370522559
TCGA-BH-A204-11A-53R-A157-07	0.0846401774761787	0	0.0126013878608521	0.00515718375397947	0	0.188226355200778	0	0.00656047924477633	0	0.0275090278834878	0	0.071976663951881	0	0	0.0418228981157963	0.366736007115396	0.00415744648049405	0.00724033549232552	0.134182601130221	0.0486426765076926	0.000546759786141765	0	0.14	0.103810198316053	1.04197160878918
TCGA-BH-A0B3-11B-21R-A089-07	0.126576826193697	0	0.0312152243641094	0.0826150362983747	0	0.178211779314312	0.0169267918726882	0.0696382899760986	0.0552306517384469	0	0.00491896407187728	0	0.0260907249106649	0	0.0723504142441709	0.190925824978172	0.0549791063919306	0	0.0873522316069912	0	0.0029681340384659	0	0.03	0.21226090571027	0.994176946968558
TCGA-BH-A208-11A-51R-A157-07	0.199093514101886	0	0.167006223947758	0.12281715123905	0	0.257488289081104	0.00993462751318953	0.0469383797851039	0.00489327455931546	0	0	0	0.0275749796600726	0.0112398173282837	0.0131349069764015	0.0510930245779154	0.0356285188522983	0.0138463450437052	0.024046333123082	0	0.015264614210835	0	0	0.397380599946407	0.925345162898
TCGA-BH-A1EU-11A-23R-A137-07	0.0971190387678158	0	0.00796380991613331	0.0751685398994531	0	0.243607547792987	0.0178441076169833	0.00325112699197865	0.0102562942904824	0	0.0481558440119196	0	0.00858781700538883	0	0.0169102440960712	0.339717353220506	0.0160655120960329	0	0.115352764294248	0	0	0	0.0600000000000001	0.142852923840222	1.02246965519066
TCGA-E9-A1ND-11A-43R-A144-07	0.00928231671353335	0	4.43023149552412e-05	0.0791719795579864	0	0.0370488442386709	0	0.0158597896948173	0.0489294755772933	0	0.0152301057658309	0.000215807259906026	0.00425435714636197	0.176253567349565	0.0392741956748631	0.458220105959113	0.0222536591738001	0	0.0928961689594514	0	0	0.00106532461385203	0.19	0.066281696256154	1.08091011791862
TCGA-BH-A1EV-11A-24R-A137-07	0.122136248125347	0	0.0226729176775942	0.0509291210847423	0	0.202843773613581	0	0.020704454292161	0	0.0415541718226993	0	0.0376098514507153	0	0	0.0590017437233184	0.245696412727815	0.0395301724210975	0	0	0.143203412104837	0	0.0141177209560922	0.04	0.185237009072323	1.01013350248938
TCGA-BH-A0DH-11A-31R-A089-07	0.0499491978143161	0	0.0757274117184502	0.202312308741034	0	0.103556281429209	0	0.0123458685148856	0.0251971707062356	0.0163362645810088	0.0171713397052401	0.0114881696019261	0.0159111018692961	0.00288493621557441	0.0259555906543545	0.228877319585316	0.0555612473674868	0	0.156725791495666	0	0	0	0.03	0.213112319284035	0.993444990150265
TCGA-A7-A13G-11A-51R-A13Q-07	0.0396540663539452	0	0.000189412412803592	0.00225739057799433	0	0.188068934379296	0	0	0	0.0159075514224221	0	0.0304105678395452	0.0146097208297434	0	0.0378483911993343	0.504147583317564	0	0	0.156994862014709	0	0.00939683191549289	0.000514687737150104	0.14	0.0983185604415713	1.05165635322621
TCGA-BH-A0DP-11A-12R-A089-07	0.0418828817474242	0	0.0263040164979103	0.087744175373887	0	0.277507138484185	0.00570165095651871	0.0982773474493887	0.00812827869082144	0	0.0425497219395784	0	0.0392777774170473	0.0244788435166345	0.0325655335521548	0.116810680892758	0.0658218641618419	0	0.13295008931985	0	0	0	0.15	0.087036224960007	1.04777550640419
TCGA-E9-A1RH-11A-34R-A169-07	0.0399815405249723	0	0.0125899911287878	0.0274803785396957	0	0.0946182053289621	0	0	0.00839670459977366	0.0336695392543287	0.0295754351696853	0	0	0	0.0544056129439463	0.433985224890944	0.0251405217914267	0	0.238519487895649	0	0	0.00163735793182829	0.18	0.0749892896216744	1.05828887976869
TCGA-E9-A1N6-11A-32R-A144-07	0.0789032970385719	0	0.00425408911265889	0.15858366894451	0	0.181174203864951	0	0.0401380158555302	0.0162071434868122	0	0	0.0118465421096193	0.00164749273367861	0.102896025594516	0.0204448537564792	0.283506607367415	0.0361449375122853	0.0107626954694204	0.0534904271535521	0	0	0	0.13	0.107249724872556	1.04215613101441
TCGA-BH-A1FH-11B-42R-A13Q-07	0.13476993867976	0	0.0208080864224497	0.0704253430264773	0	0.12807363565908	0.00233094809185794	0.017496616904563	0.0110601607394788	0	0	0	0.0251786735345257	0	0.0121011414542549	0.371445672268531	0.00697991415289075	0.00324588783526074	0.10084174051352	0.051380696421721	0	0.0438615442956288	0.03	0.225062813177877	0.990977230805916
TCGA-BH-A0B8-11A-41R-A089-07	0.00668406313680752	0	0	0.0624487349594728	0	0.170131879673996	0	0	0	0.0391762389037942	0	0.0433490455538299	0.00125016143739522	0	0.0678530241583115	0.512357991994181	0.00732315177160964	0	0.0172571234003819	0.0435855966818249	0.0285829883283958	0	0.18	0.068224678313802	1.07286757318602
TCGA-A7-A0DC-11A-41R-A089-07	0.0736635696150519	0	0.0312839437719747	0.0238251899430076	0	0.263946181737513	0	0	0	0	0.013844209770973	0	0.0162743830335191	0	0.0205664154411437	0.393869610999424	0.0116914194629121	0.0117513372003805	0.129539658021244	0	0	0.00974408100285676	0.07	0.136167689118026	1.02549827233021
TCGA-E2-A1LS-11A-32R-A157-07	0.12518045653017	0	0.00373151159455165	0.0406944819008855	0	0.254861356643244	0	0.0228588308956035	0	0.0468163694165391	0	0.0539675965863088	0.0033521443597725	0	0.0747138687891263	0.19274505323641	0.0199382762570866	0	0	0.149906187349701	0	0.0112338664406001	0.57	-0.00287786694494367	1.09387608722208
TCGA-E2-A153-11A-31R-A12D-07	0.173619990961816	0	0.0913758785787673	0.0593273960172653	0	0.0777418264287323	0.00326316521636827	0.026010502289243	0.0238732753776987	0	0.00768199210683069	0	0	0.241304209648151	0.0372822064407222	0.137929943702199	0.0738805181338808	0	0.0467090950983253	0	0	0	0.01	0.347414571225425	0.942421871248889
TCGA-BH-A18K-11A-13R-A12D-07	0.239213617541396	0	0.148710147988671	0.0401236713190657	0	0.167158302718417	0	0.0454613491765167	0	0	0	0.0247993550510447	0.00945476387402032	0.0240793570367126	0.00441234838811945	0.187162924669612	0.00973111339143707	0.00309787365151249	0.0965951751934761	0	0	0	0	0.444679956585871	0.896073364658737
TCGA-BH-A1FR-11B-42R-A13Q-07	0.0484959551691505	0	0.00665228519294007	0.042668628909659	0	0.123420107648258	0.00074583234908876	0.0191999717171424	0.0197383053794306	0.007749838092688	0.0117723199397388	0	0	0.36981881300686	0.042720608005774	0.186919249653297	0.0535355328557212	0	0.0665625520802522	0	0	0	0.22	0.0556987679345964	1.08771933939834
TCGA-BH-A0BJ-11A-23R-A089-07	0.222219609931102	0	0.0510951817776386	0.0861123356058932	0	0.206471679519865	0	0.0398409237571379	0.0260389442357165	0	0	0	0.00303441981834567	0.0212433421856613	0.0111030232089938	0.199787590454683	0.022389804460327	0.0106781984877116	0.0861503043480391	0.013834642208885	0	0	0.02	0.328073967270729	0.949983956128466
TCGA-BH-A0H5-11A-62R-A115-07	0.202885264964734	0	0.0924744499781876	0.159591042092451	0	0.183233666403976	0	0.0277959511464116	0.00781105055578177	0	0	0.0329196526515034	0.0378021990082336	0.035398163539326	0.0328710524781821	0.0711035005451008	0.0225042746305605	0	0.0833383554458532	0	0.0102713765596978	0	0.01	0.365014904894798	0.934759612713427
TCGA-BH-A18L-11A-42R-A12D-07	0.0646990159904607	0	0.0156943028479479	0.0541807863923797	0	0.196390735429936	0.0094293795590562	0.0201927792477338	0.0179116452595001	0	0	0.0326614880239922	0.0236016949893883	0.0725057756061133	0.0402421778728975	0.302599283211595	0	0.010263955022486	0.139626980546513	0	0	0	0.14	0.102583112956234	1.03613504477812
TCGA-BH-A1F0-11B-23R-A137-07	0.139637231596987	0	0.063174170817853	0.0935388573932744	0	0.143977158752075	0	0.187494759270451	0	0.00259966348189261	0	0.0360142527445394	0.00730714336563874	0	0.0906803539103581	0.185691927553283	0	0	0.04257163978484	0.00731284132880786	0	0	0.03	0.256011175118578	0.98476857674964
TCGA-BH-A0B5-11A-23R-A12P-07	0.0824859174458512	0	0.00770682384369535	0.0180043072755834	0	0.153256062993884	0	0	0.000450923390343947	0.0176489836643149	0	0.0471338335498713	0.0306691984817978	0	0.0523163150528905	0.367583001545224	0.00451892686625288	0	0.193820701235883	0.00287070036242969	0.00147416531246136	0.0200601389795169	0.14	0.0976872841154363	1.04101366919919
TCGA-BH-A0DZ-11A-22R-A089-07	0.177172163118638	0	0.118407221398733	0.164168702426251	0	0.096743840449985	0	0.15182292549545	0.0237762495080203	0	0	0.0200297180092662	0.0100819696372037	0.00919647027930348	0.0119322754768018	0.137555523083781	0.018693323501867	0.00721466462399806	0.0532049529907019	0	0	0	0.01	0.361076779391102	0.939233168317585
TCGA-BH-A18U-11A-23R-A12D-07	0.153802780330269	0	0.051779173564506	0.0583990498552339	0	0.227847353828886	0	0.0677573822090657	0	0	0.0121736951823326	0.00476535323138697	0.0155661286127769	0	0.0887206579994379	0.243629804203088	0.0208031415524586	0	0.0321167010411606	0.00575340369436215	0	0.0168853746950356	0.03	0.262023678748576	0.977254349608164
TCGA-BH-A0DL-11A-13R-A115-07	0.0519114066376508	0	0.00745911901687658	0.136417205028423	0	0.20720158179421	0.00209973763808422	0.0341754142984951	0.0412603286878135	0	0	0.0299875442505214	0.00577541854121187	0	0.0778932223945889	0.187874583459969	0.0962546503674576	0.0135538080532209	0.108135979831477	0	0	0	0.15	0.094457880801865	1.04281382627252
TCGA-A7-A0CH-11A-32R-A089-07	0.0565950942412232	0.0354895795656783	0.0063923568166831	0.0406771826858984	0	0.143204083515675	0	0.062953847272529	0.0579966627767476	0	0	0.0712493674758032	0	0.126130328413383	0.0252366956325988	0.298206301955842	0.000727955097736175	0	0.062312976971499	0	0	0.0128275675787038	0.09	0.123698021285903	1.03462151413087
TCGA-E9-A1RF-11A-32R-A157-07	0.0417246609583972	0	0.0015833380170089	0.0322983982781345	0	0.1614524274065	0.00909766928431911	0	0	0.0379289681267141	0	0.00289246625649331	0	0	0.0296436305189952	0.575511995923677	0.0231532568315736	0.00634874278862004	0.0707197733403324	0	0	0.0076446722692352	0.03	0.244917863294785	0.993773402511959
TCGA-A7-A0D9-11A-53R-A089-07	0.088336964067832	0	0.00762618090195794	0.00552079892375245	0	0.133560380815563	0	0.00133158951544099	0	0.0474765192838378	0	0.0603470574336061	0	0.0187994812708369	0.0361879691373621	0.403693612637087	0.043043095282986	0.00661059412438189	0.0615894435341368	0.0104888043051626	0	0.0753875087660559	0.04	0.199856543678939	1.0038873583741
TCGA-BH-A18R-11A-42R-A12D-07	0.166061220265113	0	0.172196815665671	0.0058424846945682	0	0.282255157739037	0	0.0231187637547926	0.00449119352335317	0	0.00755776121733954	0.00400934173551827	0.0124442727064027	0	0.0160708564866708	0.112495972007647	0.0172630170925977	0	0.176193143111289	0	0	0	0	0.396484987189365	0.921232737402875
TCGA-E2-A1LB-11A-22R-A144-07	0.115658582243268	0	0.0720538803779625	0.0560187685910921	0	0.286791158766002	0	0.131735289592816	0.0346368451156137	0	0.0297052378400917	0	0.0104794280442918	0.0299752474468139	0.087446963222437	0.0934478962748818	0	0.0314989352386912	0.0205517672460385	0	0	0	0.03	0.215566508782801	1.00845562061169
TCGA-BH-A1FG-11B-12R-A13Q-07	0.108174818478134	0	0.00905404322062848	0.0749883081810947	0	0.116753737003414	0	0.0583994962562032	0	0.0719656668007797	0	0.0179856130819204	0	0	0.0315768535228139	0.345025759982138	0.00130918797559873	0.00555270237399232	0.044805141139451	0.114193025008671	0.000215646975160138	0	0.05	0.152791120880273	1.02394794053338
TCGA-E2-A158-11A-22R-A12D-07	0.0231714567411947	0	0.00939112418727306	0.030460655345425	0	0.320361168552226	0.00709760849557304	0.00973272601862108	0.00661970086553638	0	0.0358563769604322	0.0099940764043687	0.0331054377385011	0	0.0243234345644237	0.27598907189753	0.00451499654597219	0	0.171333073324839	0	0	0.0380490923580839	0.15	0.0913606517033224	1.04303602884955
TCGA-E2-A1BC-11A-32R-A12P-07	0.072420621730786	0	0.00293460845515525	0.0627599015076331	0	0.197033843031789	0	0.0129314666488214	0	0.0274263826406328	0	0.0506934725858761	0.00895079510985944	0	0.026037585330222	0.305135995238119	0	0	0.218986572396099	0	0	0.0146887553250062	0.14	0.101017888192862	1.04030384699705
TCGA-BH-A0DD-11A-23R-A12P-07	0.0261566457623478	0	0	0.0273748727083302	0	0.137422037583188	0	0	0.000975626212227257	0.0286034883400594	0	0.0574687705903365	0	0.212644475467888	0.0293781624883682	0.391534778069928	0	0.0120150189420388	0.0747314519736904	0.0016946718615981	0	0	0.05	0.152559420489584	1.03877536827568
TCGA-BH-A209-11A-42R-A157-07	0.101251636491246	0	0.0090452146298558	0.126837515278531	0	0.227987859612515	0	0.0582760832643309	0	0.015852279340402	0	0.035724662005615	0.00321005509456009	0	0.103075141423171	0.222871736087177	0.0216238280535705	0.0350957144050123	0.0391482743140126	0	0	0	0.05	0.149439124530892	1.02922651986575
TCGA-BH-A1EO-11A-31R-A137-07	0.0257889253206426	0	0.00214954305968394	0.0588581347123961	0	0.144518011571235	0.00997857062314986	0	0.00101624815227347	0	0	0.0315188487025629	0.0446014127116196	0.0102452379570822	0.00725656971882911	0.539632935680947	0.00271776120788972	0.00615422737971041	0.100521920305885	0	0	0.0150416528960926	0.02	0.295133849418787	0.968437738275134
TCGA-AC-A2FF-11A-13R-A17B-07	0.107177315540449	0	0.047802809059881	0.0644690209307991	0	0.149511871559094	0.00201705579037216	0.0882557422319379	0.0191420387956989	0	0	0.000179634574555973	0	0.183291002324486	0.0418108838762005	0.198544246722416	0.0446043367362996	0	0.0520155318438755	0	0	0.00117851001393404	0.04	0.200153035963406	1.00250221630226
TCGA-E2-A15M-11A-22R-A12D-07	0.0940442791096381	0	0.0164609914317806	0.0630292752581902	0	0.21363148929972	0	0.0345085333877471	0.0266025955946425	0	0	0.113877146795833	0.0204495335357096	0	0.0464133209644637	0.200944283380871	0.0010223207280522	0	0	0.169016230513351	0	0	0.09	0.122989213354746	1.04907452342863
TCGA-BH-A0DQ-11A-12R-A089-07	0.236620577894473	0	0.158065485509725	0.0767791109367092	0	0.169396449124627	0	0.043443467829888	0.00604866733253477	0	0	0.0300621707120072	0.0148495059228807	0.0293981855127432	0.0388633571923341	0.106727564535732	0.0171003728853875	0	0.0726450846109576	0	0	0	0	0.446088074905484	0.89593930908297
TCGA-BH-A1FN-11A-34R-A13Q-07	0.085892162724172	0	0	0.139854966534203	0	0.105466033903587	0.0170790536565352	0.0531164273670259	0	0.0459839142737704	0	0	0.0451334212847989	0	0.0332458345899322	0.313608435434816	0.0307938873008353	0	0.126845623014126	0.00298023991619816	0	0	0.09	0.119455074760325	1.02932247995721
TCGA-BH-A1F6-11B-94R-A13Q-07	0.0254050371013911	0	0.00135133491123143	0	0	0.106713375599867	0	0.00863945495465081	0	0.0467104086975598	0	0.00620071661463795	0.00437407169431359	0	0.0324685990185979	0.555236981881448	0.00280465011037141	0.00648520098048216	0.198354201043558	0	0	0.0052559673918909	0.23	0.0511560689354666	1.08171802375863
TCGA-E2-A1L7-11A-33R-A144-07	0.177348029506447	0	0.068486854274101	0.12399315059932	0	0.161967609844334	0	0.0661580578958092	0.0124137247804566	0	0	0.0200552373623199	0.032479763729329	0	0.0870406260713183	0.192688656041641	0.0384957081250812	0	0.0142671907047032	0	0.0046053910651401	0	0.02	0.301888651255422	0.962359153539905
TCGA-A7-A0DB-11A-33R-A089-07	0.0147382893051126	0	0	0.00633320003987864	0	0.0935003116427114	0	0.000389944336677911	0	0	0.0225128188459584	0.0091930065891199	0.0163580734720054	0.00367453208298151	0.0396403335666117	0.660590500441234	0.011166004939364	0	0.115856339685315	0	0	0.00604664505302938	0	0.458397193550263	0.890196498400632
TCGA-BH-A1EW-11B-33R-A137-07	0.0547375255776811	0	0.0368693947816199	0.142832290299946	0	0.23843102973424	0.00382009655179781	0.0745956242268719	0.0087018630382913	0	0	0.0311462258663908	0.04399386623284	0.030081402484067	0.0575502865857587	0.0976625539696807	0.023479656406731	0.016342456300639	0.118306315345898	0	0.0214494125975466	0	0.09	0.123223453816457	1.03420603602271
TCGA-BH-A0BT-11A-21R-A12P-07	0.0950016200852756	0	0.0213745951391699	0.223260487000321	0	0.215787945501957	0.00668101249833203	0.015255975702275	0	0	0	0	0.0401447911840731	0.113319527977368	0.0301920716945878	0.117172248492152	0.025513276435365	0	0.0845435554459598	0	0.0117528928431639	0	0.05	0.165745937907734	1.01807152829931
TCGA-BH-A0E1-11A-13R-A089-07	0.166984388400356	0	0.252840534649786	0.147623411466233	0	0.204237199493238	0	0.0518216946742606	0	0	0.0188981144341191	0.000882909281578278	0.0133974425388252	0.0330626133342858	0	0.064491031584401	0	0.0407460800013776	0.00501458014153984	0	0	0	0	0.439033398049282	0.908890658326249
TCGA-BH-A18M-11A-33R-A12D-07	0.236360714035163	0	0.0367456574949967	0.0376207551695587	0	0.202759220830785	0	0.0147050552514284	0.00232718918955744	0	0.00413461715715519	0.00605325381774781	0.0183843405667577	0	0.0395571975821872	0.246105809061768	0.0154491870392874	0.00973952245350171	0.0853813378756951	0.0134243379188	0	0.0312518045556101	0.01	0.334528965702058	0.945449676151152
TCGA-BH-A1FD-11B-21R-A13Q-07	0.102092578879472	0	0.00836981925101631	0.0167621158833561	0	0.214143174628126	0	0.0110932722425417	0.00294627945956991	0.0215277210831797	0	0.0315622887903446	0.00335221115918037	0	0.0288706979660071	0.387707357273328	0.0157339136946508	0	0	0.142346843659102	0	0.0134917260301244	0.07	0.134876531422274	1.03436877276282
TCGA-BH-A1FB-11A-33R-A13Q-07	0.142920920334083	0	0.0481440234937083	0.174974947889151	0	0.243266385508566	0.00593426848586237	0.0295847980543646	0.0166162600354924	0	0	0	0.0540216350940696	0.0218372406829622	0.0905980036801526	0.100386570220504	0.0188011025854182	0	0.0330571710799502	0.0040741879749822	0.0157824848807331	0	0.03	0.232336867663325	0.995045160783882
TCGA-BH-A1FJ-11B-42R-A13Q-07	0.097859690678171	0	0	0.00644781343247056	0	0.1906719399175	0	0.040220883080168	0.00271547214300436	0.0148661948045427	0	0.033899325821334	0	0	0.0583774774495541	0.415616992118106	0.015270093335207	0.000645521822248776	0.113274526035409	0	0	0.0101340693622849	0.09	0.123015638258057	1.03263965350247
TCGA-AC-A2FB-11A-13R-A17B-07	0.132648934584194	0	0.0686462554793442	0.103437795153468	0	0.178469894580227	0.0119977380507682	0.00920059083964181	0.0166862930515179	0	0.0161738114089218	0	0.0399562774884959	0	0.0644802635954291	0.215365347862316	0.0280760763458872	0	0.112831272858108	0	0.00202944870168015	0	0.02	0.278118738409471	0.966883931781222
TCGA-BH-A0H7-11A-13R-A089-07	0.133627516914546	0	0.0506025294295192	0.0971712957215823	0	0.160133289014035	0	0.0802100579549852	0.0476209324292915	0	0	0.0498115831008057	0.00891445538500289	0.01133290948865	0.0706007423805216	0.153631295754037	0.034998154587103	0	0.10134523783992	0	0	0	0.03	0.240731615302622	0.985507432910985
TCGA-BH-A1FU-11A-23R-A14D-07	0.101739142575478	0	0.0276514283065218	0.151541120155948	0	0.315576935268405	0	0.0216679173000525	0	0	0.0391159203749835	0	0.0224843548252556	0	0.0734505366020141	0.142625008827939	0.0139552775726754	0	0.0901923581907271	0	0	0	0.05	0.168237589072228	1.02255918037066
TCGA-BH-A0BC-11A-22R-A089-07	0.0626914679158762	0	0.00826817305842231	0.105676591686147	0	0.186517612431334	0	0.0537705308102346	0.0301111291044305	0	0.0106530616436248	0.011080062360941	0.0483754841060156	0	0.0114892621588511	0.318705459748829	0	0.0388008544468118	0.0855864523387816	0.0282738581897008	0	0	0.14	0.0953489424903638	1.04134691453872
TCGA-BH-A0AU-11A-11R-A12P-07	0.193641927274105	0	0.142279162299482	0.146247550249771	0	0.271044818215564	0	0.0249366585356882	0.0194835971013233	0	0.00548588269066063	0.0232678858480284	0.0188383695079095	0.00612159352122128	0.00394120846389533	0.10188954820054	0	0.00572828869679189	0.0370935093950194	0	0	0	0	0.379361575526212	0.934752441862349
TCGA-AC-A23H-11A-12R-A157-07	0.0655908270360974	0	0.0103346260291426	0.130158472354286	0	0.106920103493239	0	0	0.00436832464037699	0	0	0.0252734170958636	0.0346571186512121	0	0.043648149261577	0.340011988210429	0.0251176547357234	0	0.213919318492054	0	0	0	0.1	0.115601255057078	1.03308581970313
TCGA-BH-A0BW-11A-12R-A115-07	0.186150089025726	0	0.0570186432519669	0.109001099146996	0	0.255820658138499	0.0380757315215376	0.0409993390408755	0.00383381759989352	0	0	0	0	0.111675391420584	0.063816830354309	0.0572149006895732	0.0483548071228749	0.0110354292612848	0.0170032634258789	0	0	0	0.01	0.337038591984712	0.947172819930601
TCGA-E2-A1IG-11A-22R-A144-07	0.116901580613165	0	0.0165672936738066	0.122740896988576	0	0.162309439354745	0	0.0146930625623081	0	0	0	0.0238379089467516	0.0125397691707563	0.0245748406748441	0.0550318357320184	0.270881774613466	0.0189645230692965	0.0194847765141992	0.141472298086067	0	0	0	0.04	0.188789975479286	1.00213232738236
TCGA-BH-A18P-11A-43R-A12D-07	0.154275734828176	0	0.0223523286056682	0.134254895043017	0	0.246821747074383	0	0.0159671944472979	0.0202305276100663	0.00255351557892556	0	0.0380609962691148	0	0	0.0193805812114455	0.239906769864955	0	0.000193416641311519	0.0767151901389862	0.0292871026866532	0	0	0.04	0.201346397938768	1.00592815276026
TCGA-D8-A1XO-01A-11R-A14M-07	0.141742266920927	0	0.00974486411213119	0.0953919902745258	0	0.354480478129261	0.00590383825194734	0.0394609268313221	0.00781409251632366	0	0	0	0.00865013113606451	0	0.039498768189893	0.170639258093262	0.0268853031554515	0.000425596062855147	0.089831027623557	0	0	0.0095314587024788	0.04	0.183417688835604	1.01503168024017
TCGA-AN-A0FN-01A-11R-A034-07	0.0837864745174329	0	0	0.125314138827385	0	0.283737616230283	0.00329246571652405	0.127171571354009	0.00463494465454484	0.0262353980508636	0	0.0199894165753327	0	0.0621489218223031	0.0809176120342982	0.0972322327316791	0.0249912120630311	0.00584226135312854	0.0527750839134931	0	0	0.00193065015569181	0.14	0.103022989668955	1.0589180819757
TCGA-AC-A62X-01A-11R-A29R-07	0	0	0.0166344010906307	0.0351130523044452	0	0.0702223384215632	0	0.188137311349057	0	0	0	0.0315375011244526	0.0372490696436993	0.138413478864609	0.126967627908285	0	0	0.270679199994693	0.0706027414190974	0	0	0.0144432778794671	0.08	0.133279941486762	1.06085782746277
TCGA-E2-A14U-01A-11R-A22K-07	0.0913586554827414	0	0.0130272372962563	0.126553290134701	0	0.215645049446814	0	0.087671572498518	0.0158368204051184	0	0.00376292302198906	0.00313647044520022	0.00996507071148837	0.0274557948159588	0.0504952286541542	0.334258357960945	0	0	0.00370230610466869	0.0150604073098812	0.00207081571156573	0	0.07	0.138741653839471	1.03422124898018
TCGA-E9-A1R3-01A-31R-A14M-07	0.0214278641666345	0.00553670719246725	0	0.0489292910966979	0	0.243507249174449	0	0.0227620495498083	0.0583108298310802	0	0	0	0.0218281138227782	0.261574059965109	0.0798917111136269	0.0770913691617902	0.105844906023747	0	0.0498937184405462	0	0.00340213046126597	0	0.1	0.113457652332304	1.0456367336632
TCGA-BH-A18M-01A-11R-A12D-07	0.168883481984912	0	0.0423462366626297	0.0510041385429148	0	0.266857940725811	0.000438669698567348	0.0230217706648463	0.0214258246613401	0	0.0122250301649612	0	0.0383807448821874	0.00129330488314983	0.0639467598156693	0.15157538645805	0.00162222932165115	0	0.153892503024447	0	0	0.00308597850886314	0.02	0.269183252795665	0.973139432774124
TCGA-E2-A15T-01A-11R-A115-07	0.0799584390749942	0	0.00301063136628677	0.033158810212012	0	0.0790181769693408	0	0.0755087623449589	0.0377908735665695	0	0	0.01577191091014	0	0.422962102173872	0.0681579257100052	0.124620368700291	0.01134934315965	0	0.0486926558118796	0	0	0	0.14	0.101737490000516	1.07269341053273
TCGA-AR-A0TU-01A-31R-A109-07	0.00779280015148395	0	0.00806421279244458	0.16065936838659	0	0.0496589821198902	0.11872164821586	0.132299628024648	0.0305635148646775	0	0	0.0192736779607086	0.00774701007894196	0.0913710322326325	0.0973882255428544	0.118624758146025	0.0542220440401491	0.0853885366966693	0.0182245607464241	0	0	0	0.04	0.176002639259092	1.0170486416006
TCGA-EW-A1IX-01A-12R-A144-07	0.0869181912477755	0	0.00271281265723046	0.040999301068613	0	0.197390195226471	0	0.0505488313519628	0.0326497189436453	0	0	0.00188781461444578	0.0111584252602598	0.202331472194968	0.0246887838094113	0.124380258179197	0.0400612061706748	0.0169600105995676	0.0221111358844375	0.138609484571475	0	0.00659235821986467	0.13	0.107445824527779	1.04558596428326
TCGA-B6-A408-01A-12R-A24H-07	0.0442569661667643	0	0.00246798964754131	0.0571176921265241	0	0.203416616869767	0.00675756675994333	0.0961721264871792	0.114012035451182	0	0	0.0112619501341188	0	0.188133639341919	0.087972362259574	0.140671229364186	0	0.00171717476330259	0.0460426506279985	0	0	0	0.23	0.0459099646143223	1.07792611532858
TCGA-E2-A1IE-01A-11R-A13Q-07	0.115145142511622	0	0.0808372125153603	0.0430258779522908	0	0.190691718452142	0	0.0380400509728007	0.0388638634995313	0	0	0.021420554317021	0	0.148025668349846	0.073775718865678	0.178726441167994	0.00463723782847972	0	0.0651977407495076	0	0	0.00161277281772739	0.03	0.251376939820513	0.981078645103009
TCGA-E2-A10E-01A-21R-A10J-07	0.0568790886500664	0	0.0194826953362972	0.0822539962425351	0	0.261234434046134	0.00702573036759106	0.0918024022626215	0.0256344978947413	0	0.0289431070765032	0	0.00986841351660489	0.0582732454666578	0.140004702615785	0.0904097697455266	0.0875031024510651	0	0.0395771468074799	0	0	0.00110766752039055	0.09	0.123474345000707	1.04206071586179
TCGA-EW-A3U0-01A-11R-A22K-07	0.0589816574976839	0	0.00610023138764621	0.176516266729962	0	0.0496275843593756	0.0302692546852225	0.102400159098344	0.0918089106774031	0	0	0.0302954167166026	0.0104350444598325	0.134206805767947	0.110760131286158	0.114355761113138	0.0308930087944747	0	0.0532794411978182	0	0	7.03262283917817e-05	0.14	0.0997588281383514	1.04941487007127
TCGA-BH-A0H5-01A-21R-A115-07	0.0939379996624466	0	0.0641819403183414	0.2576404365195	0	0.15324808745234	0.0535486032026003	0.0517570519431582	0.0359807115319161	0	0	0.00975818949836417	0.0176293463739495	0.0703632998484835	0.0771363465984936	0.0504792557202241	0.0191995686796758	0	0.0451391626505064	0	0	0	0.02	0.270640324992773	0.980288852675604
TCGA-E2-A14W-01A-11R-A12D-07	0	0.00874607236869896	0	0.0814592100007082	0	0.0518272150621196	0	0.0631186841910104	0	0	0	0.00904620716495241	0	0.387746646793989	0.0517246491176668	0.2846549079025	0	0	0	0.0500923799527088	0	0.0115840274456463	0.12	0.109633174526771	1.08526982745454
TCGA-AQ-A04L-01B-21R-A10J-07	0.0576296440154708	0	0.00130680457298713	0.0149699371027885	0	0.087803051923671	0	0.118273411147886	0.0161613303650586	0	0	0	0	0.394669953366457	0.0643593988977665	0.223452173065317	0	0	0.0152691147894318	0	0	0.00610518075316454	0.14	0.100766145339827	1.07964953288399
TCGA-BH-A1FD-01A-11R-A13Q-07	0.00526177978817296	0	0.00307803842138904	0.0782756002318335	0	0.170204334825178	0.0352112459482885	0.0791579447095773	0.0338579907175216	0	0	0	0.000532019436215419	0.252555728224545	0.0750567641378022	0.226527535744308	0	0	0.0288812942813281	0	0	0.0113997235338399	0.04	0.175646814224496	1.02468322206699
TCGA-AR-A0TR-01A-11R-A084-07	0.110114991895069	0	0.0378171314369256	0.147004359256112	0	0.124970232447969	0	0.0919089710856651	0.0820088871215052	0	0	0.0398849477810621	0	0	0.0609814690044084	0.125325869668671	0.0185380880595383	0.0256361918362657	0.129770186857208	0	0	0.006038673549601	0.04	0.191342572936917	1.00913196708092
TCGA-A7-A0CE-01A-11R-A00Z-07	0.0705069544589546	0	0.0323937169419438	0.0848078291786745	0	0.0668175542291522	0	0.0983595215367876	0.0185087905659836	0	0	0.0223123746269493	0	0.226411823921852	0.111972538003498	0.130663047137188	0	0.0555253156762521	0.0817205337227648	0	0	0	0.0600000000000001	0.141402336721238	1.03122048713722
TCGA-AO-A0J8-01A-21R-A034-07	0.0292762625203464	0	0	0.0537081586395726	0	0.0896713074937783	0	0.0621988685486851	0.100055173962457	0	0	0.000216683962047493	0	0.427678728724736	0.0798742233862887	0.0205324306334746	0.0126953957258998	0	0.124092766402714	0	0	0	0.05	0.167468381591615	1.03842086758223
TCGA-BH-A1F0-01A-11R-A137-07	0.0518968306716305	0	0.0100666171132254	0.013003552861823	0	0.30303905801948	0.0235442917594675	0.0945340799282185	0.0191074659595116	0	0.0203445671316288	0	0.0101267623988311	0.0613404002393755	0.14265077355874	0.189792660470978	0.00758562675816507	0.00485448233741804	0.0419367715548635	0	0	0.00617605923664356	0.18	0.0750188373073641	1.06269566306528
TCGA-A2-A0SU-01A-11R-A084-07	0.0446710929252034	0	0.00158633624093544	0.119149200608465	0	0.259512627424671	0	0.036981308320969	0.0786901282740012	0.00799078049062229	0	0.013719515668707	0.00270235659023093	0.107342171039151	0.0801187281931188	0.112297795354886	0.0564456162485878	0	0.0787923426204515	0	0	0	0.04	0.186844199058241	1.01297523215565
TCGA-AC-A2FF-01A-11R-A17B-07	0.0816384303970238	0	0.0585711653111351	0.136422249476853	0	0.211441243436601	0.0204193549454425	0.0576749028034141	0.00895528000349327	0.0109975467925213	0	0	0	0.0131286030162373	0.0794825115130927	0.116023987566517	0.0820728140377889	0.00596191867911245	0.115938090274301	0	0	0.00127190174646571	0.04	0.20213824866078	0.999859402286911
TCGA-LL-A6FP-01A-11R-A31O-07	0	0.0521627508546804	0.0176875879224246	0.0448848953860779	0	0.112096410137094	0	0	0.0127104744864149	0	0	0.00949137255914183	0	0.181064141378808	0	0.177916524925473	0.0542806402066765	0	0.337086844046201	0	0	0.000618358097007805	0.15	0.0938199481884025	1.05763121009518
TCGA-E2-A15S-01A-11R-A115-07	0.0456153926623507	0	0.0229607162764844	0.130898390457263	0	0.0330364295281291	0	0.0205594470063314	0.0553222328017423	0	0	0.0595685045004866	0	0.326302264879663	0.0419199063630999	0.146788014945082	0.0162884774584541	0	0.100740223120913	0	0	0	0.13	0.106958853281049	1.05279718748143
TCGA-E2-A14N-01A-31R-A137-07	0.0686745147952948	0	0.00514869650249337	0.0458540861719392	0	0.388403448105508	0.00306257946484292	0.108520614079822	0.00601605237497388	0	0.0511504875847495	0	0.0115601222731693	0.0814211459919002	0.191754015976105	0	0	0.0280397513887934	0	0	0.0103944852904084	0	0.01	0.340934922242131	0.959998328789445
TCGA-D8-A1JK-01A-11R-A13Q-07	0.0347056833627042	0	0.0169402069929502	0.0761279067348843	0	0.234593713923889	0.0292683340207589	0.0569608052568787	0.00841967782864944	0	0.0333862223207737	0.0206509311881786	0	0.220669273629782	0.120242297476891	0.130349939808004	0.0152406326204995	0	0.00244437483515706	0	0	0	0.18	0.0707308551503516	1.06941954547403
TCGA-D8-A3Z6-01A-11R-A239-07	0.124549941253545	0	0.0266583092448568	0.113645041737799	0	0.135391524432448	0	0.0190122880991772	0.136369045290464	0	0	0	0.0175393156076743	0.158599746933998	0.0793797157580882	0.0859519982534499	0.00590050515105002	0	0.0970025682374495	0	0	0	0.04	0.20509389797017	1.00142106630378
TCGA-A8-A06U-01A-11R-A00Z-07	0.0909104381505316	0	0.0161107943440237	0.102373647964876	0	0.112922161515778	0.00977440763363752	0.0658380602118037	0.0646087101935036	0	0.00386686904259671	0.00566357968876329	0.0129065989670767	0.0239542550856441	0.115204208016706	0.27045486120811	0.0378539523711222	0	0.0675574556058265	0	0	0	0.05	0.146695315004257	1.02315165622245
TCGA-A7-A13E-01B-06R-A277-07	0.130327548104425	0	0.00143252496874671	0	0	0.516432818407986	0.0320697981720863	0	0	0.0253214715713381	0	0	0	0	0.0588489428521205	0.182806719175487	0	0.0527601767478109	0	0	0	0	0.04	0.174985656710812	1.0286117388366
TCGA-UL-AAZ6-01A-11R-A41B-07	0	0.0155264521253828	0.00218613339600483	0.030087307726861	0	0.145942981231587	0	0.0323704687565756	0.0466729217747963	0	0	0.0417420702216626	0	0.251323505775588	0.0523560745344735	0.322517742237572	0	0	0.0592743422194967	0	0	0	0.25	0.0387512545316632	1.08791725463201
TCGA-B6-A0I9-01A-11R-A034-07	0.0590470100399756	0	0.00874589815487353	0.0664340822000126	0	0.152566350846705	0	0.0681785104838278	0.0519837050966385	0	0	0.00591143627186551	0	0.217070776214495	0.147250655253604	0.148964393847226	0.0174466408361744	0	0.0564005407546021	0	0	0	0.18	0.0768166325887608	1.06459619792289
TCGA-A8-A099-01A-11R-A00Z-07	0.0160322078852348	0	0.00715173686620789	0.0716169048985161	0	0.309197416635932	0.0074307259658668	0.0562293050197176	0.0607272541821616	0	0	0	0.0512760022739625	0.00667912141676385	0.075909308172627	0.235433410004586	0.053462330987155	0.00681411562939526	0.0419832086670017	0	0	5.69513948718604e-05	0.12	0.109407325473483	1.04511725431748
TCGA-OL-A5RY-01A-21R-A28M-07	0.174263323929776	0	0.0967011538163853	0.0941337920070172	0	0.160086760209971	0.00836319508931688	0.114644568301341	0.0342922994577449	0	0	0.0147784373588259	0	0.0192090755569368	0.0688738951782691	0.119688869185849	0.0551391122857553	0	0.0376041376116719	0	0	0.00222138001114057	0.01	0.350651952671489	0.941209137663764
TCGA-E9-A1NA-01A-11R-A144-07	0.0113819296847734	0	0.00118916856087061	0.0511267833326978	0	0.116570259209828	0	0.0261982546559433	0.0484253653092497	0	0	0.0324431718168713	0.118169099831821	0.174569475705051	0.0562707066739366	0.224873923115183	0	0.0571461764272992	0.0618344009770966	0	0	0.0198012846993779	0.19	0.0638399392276028	1.05958501581225
TCGA-D8-A1XV-01A-11R-A14M-07	0.033453004938257	0	0.022724455112263	0.0080437800815409	0	0.141450979825805	0.00240480751046324	0.0440015237153472	0.0197913344679253	0.0184397258554353	0.00635589523694514	0	0.135783049215916	0.0655263503442923	0.109465128435129	0.33075385285948	0.00179800819781495	0	0.0578396347392142	0	0	0.00216846946417247	0.08	0.131353374286892	1.03248066674216
TCGA-BH-A18T-01A-11R-A12D-07	0.0807712284160325	0	0.0120790291771479	0.102929859624678	0	0.130364519666503	0	0.112231057911657	0.0350438700052739	0	0	0.0299183819875275	0	0.219767888315294	0.107247637998552	0.129009916923672	0	0	0.0364960024817406	0	0	0.0041406074919211	0.04	0.172080365723764	1.02149319543741
TCGA-B6-A0RT-01A-21R-A084-07	0.0764954136495604	0	0.0311967118721821	0.25300786414868	0	0.128496758756999	0.0433019623826133	0.0705934978956969	0.123863012155009	0	0.0122585654757806	0	0.00908147287027553	0.064129528925216	0.119761429280171	0.0385058679234247	0.0116110421574696	0	0.0176968725069218	0	0	0	0.04	0.173094049347836	1.03784945791855
TCGA-A1-A0SJ-01A-11R-A084-07	0.0993050048912748	0	0.00746604197751077	0.0937862716294748	0	0.340762204084589	0.0119843815263748	0	0.0142591627585931	0.00553001439595334	0	0	0	0.049143435066981	0.0764419397351054	0.132610274351845	0.060744946349289	0	0.0990007146956996	0	0	0.00896560853730951	0.08	0.125040953846475	1.03377949054362
TCGA-E9-A247-01A-11R-A169-07	0.104049615716029	0	0.0228849254220227	0.071274368309042	0	0.136657502388638	0.00485414143572924	0.0682460700126214	0.027392888434851	0	0	0.00204298433250917	0	0.162759862352207	0.112092193601411	0.160369779742896	0.0283010624250649	0	0.0990746058269801	0	0	0	0.04	0.190566603544461	1.00550755522794
TCGA-C8-A12P-01A-11R-A115-07	0.0865771707708822	0	0.0369945858360323	0.0819729492672711	0	0.174787413050721	0.014805748093595	0.0542634064580338	0.0276073643953174	0	0.00168307666251649	0	0.0563898755864528	0.135293901215655	0.0946742009084598	0.176861349722622	0	0.0185681006803933	0.0387864049344604	0	0	0.000734452417587319	0.04	0.176118891848055	1.01106447033608
TCGA-A8-A09X-01A-11R-A00Z-07	0.0832707133850289	0	0.0092209505425406	0.122952619359362	0	0.191400200460877	0.02467827440998	0.0593963734638982	0.0706774705192172	0	0	0.0287268619969449	0.0226707812636115	0.0370949367237457	0.0984678961130191	0.119435524574831	0.0249245626835051	0	0.102563993821988	0	0	0.00451884068145036	0.1	0.114226815231945	1.03984432004928
TCGA-BH-A1FC-01A-11R-A13Q-07	0	0.0354095784550376	0.0469183700687128	0.155092900656353	0	0.164475898351332	0.148635124490959	0.140068343272143	0.0635427551544329	0	0.0379149285274248	0	0.00947480238825734	0.0210435755142823	0.0865108493418164	0.0521978087267717	0.0118481010150598	0.011708465392558	0	0	0.0119170922519205	0.00324140639293935	0.09	0.116364812260304	1.05922361865871
TCGA-A8-A082-01A-11R-A00Z-07	0.00018281290422253	0.00391755509510057	0	0	0	0.192767278024572	0	0.0105594769240433	0.023276389325042	0	0.0720341860128588	0.0196297118046199	0.0047616141961511	0.213002692593815	0.0347085101261384	0.355249865095217	0.00861539421640637	0	0.0493076718341602	0	0	0.0119868418476529	0.04	0.187278678167638	1.02049501986717
TCGA-A7-A13E-01A-11R-A12P-07	0.0482773862153084	0	0.00995561208570987	0.0693382529395198	0	0.0227341500020693	0	0.0737404401324135	0.0396343342031749	0	0	0.00617554694427963	0	0.499030681194354	0.0663836577610606	0.14700150900036	0	0.00565265026228572	0.0120757792594639	0	0	0	0.14	0.103348712158951	1.09518200613446
TCGA-C8-A12M-01A-11R-A115-07	0.0405681352723968	0	0.0331527620268798	0.111781629089775	0	0.20151424825401	0.00868075464287119	0.108004626374901	0.0351994086110454	0	0.0178143279857033	0.00261208909529158	0.0130483904754386	0.071192490460687	0.060542051050021	0.121414507215823	0.0083253460853419	0	0.166149233359816	0	0	0	0.1	0.114397743977649	1.03796030475373
TCGA-BH-A1EV-01A-11R-A137-07	0.0633793152138939	0	0.0189549420526833	0.0302932974750402	0	0.0479014481102097	0	0.013285394938674	0.0197242394254006	0	0	0.00327149207502717	0	0.38753904706156	0.0627668717153615	0.308102632443195	0	0.0265277871542845	0.0172904470887251	0	0	0.000963085245944396	0.09	0.122161632430821	1.07969582593605
TCGA-C8-A135-01A-11R-A115-07	0.116014578097787	0	0.103025805897861	0.133901513593441	0	0.175851852907976	0.0160653924620264	0.0619501256128701	0.0385898166357606	0	0.00506543195257603	0	0.044217632908528	0.00632570633533173	0.0839598103504859	0.158639390557137	0.0222031966797725	0	0.0341897460084483	0	0	0	0.02	0.303783720235952	0.961095848054732
TCGA-WT-AB44-01A-11R-A41B-07	0.0919951603647798	0	0.0154069347397668	0.108375227275905	0	0.0804050617455152	0.00110761905446426	0.135596951654913	0.0488803426414295	0	0	0.00137693907374303	0.00270555033297262	0.125946612339937	0.0601597401484456	0.175472629470099	0.0433612488190541	0.0532209933066005	0.055988989032375	0	0	0	0.05	0.156041514359635	1.01862797770903
TCGA-A7-A3J0-01A-11R-A213-07	0.0566419635546466	0	0.0042661227717419	0.0827934420998841	0	0.164132070259416	0	0.086607218820501	0.0610697809394429	0	0	0.0220124590462245	0.0154948384920022	0.211493842137686	0.167863505299324	0.0399980768839433	0.0111903814634116	0	0.0764362982317753	0	0	0	0.04	0.193635338503054	1.01700623442404
TCGA-E9-A1R0-01A-22R-A16F-07	0.0814847520155325	0	0.00235521455121247	0.166918530705677	0	0.0478550898805664	0	0.129928092794175	0.0477333897814599	0	0	0.0162487116053631	0	0.120904542974701	0.0255138848487955	0.141435388436812	0.044511308438032	0.0216078839147701	0.153503210052904	0	0	0	0.12	0.110054116640001	1.03573754934666
TCGA-B6-A0IJ-01A-11R-A034-07	0.021872538984452	0	0.00865832488080295	0.131199979556071	0	0.136534699964164	0.00413411085757724	0.0551696784090083	0.076277371823348	0	0	0.0312744887588536	0.00409821395065757	0.213636525933197	0.138468302364198	0.0841100246592678	0.0655925414907714	0	0.0289731983676317	0	0	0	0.23	0.0503810493188685	1.07858411505127
TCGA-LL-A441-01A-11R-A24H-07	0.222136751978877	0.0781246654758896	0.0354866642382875	0.076169532542491	0	0.132282051849284	0	0.12720142453327	0.0697434173537286	0	0.0202719834838143	0	0.000378915743140312	0.138149176245231	0.0549811991545952	0.025579915456562	0	0.000224617412542816	0.0192696845322873	0	0	0	0	0.40501304994669	0.917797257570899
TCGA-A2-A3XT-01A-11R-A22U-07	0.042950499649614	0	0.00928905721470074	0.0286962050843936	0	0.110539087210214	0.0133100905848597	0.0298078692753404	0.0423037100959307	0.000307343561315764	0.00927440281974475	0	0	0.497490689317142	0.0949696454728764	0.0712229629823019	0.0219854387847704	0	0.027852997946796	0	0	0	0.04	0.173097313368921	1.05332687683782
TCGA-D8-A27I-01A-11R-A16F-07	0.0863026959699137	0	0	0.115977318589608	0	0.140010878051989	0.0364513621723875	0.0392529299578215	0.0243978178947398	0.00387389325071287	0.00917323849140851	0	0.0197368137399697	0.00399670635241337	0.0780624801942551	0.147380625425053	0.123993366340164	0	0.168629482813605	0	0	0.00276039075595828	0.09	0.124110951537166	1.02385407159972
TCGA-A8-A094-01A-11R-A00Z-07	0.0721389005755931	0	0.0354982336385397	0.0398118841988347	0	0.197745850140889	0.0255784130325507	0.0867455046429916	0.0300026604473819	0	0.0113036046648451	0.0177259265907128	0.000316991006017192	0.143110512458684	0.0858838186149906	0.169099439207348	0.0251875371133175	0	0.0531165263410593	0	0	0.00673419732624416	0.05	0.150269840139123	1.02106842218448
TCGA-A2-A1G6-01A-11R-A13Q-07	0.0533790513246616	0	0.00879380403199852	0.175886132160856	0	0.151403946363178	0	0.0231216344154478	0.0527512349484248	0	0	0.00891626314332006	0.00560924571148937	0.00746059860335141	0.0156761585152222	0.244819409094962	0.0923811437315533	0.00252519782256735	0.147091179221313	0	0	0.0101850009116558	0.15	0.0848253090386479	1.04435892650126
TCGA-BH-A0GY-01A-11R-A056-07	0.0923645318128235	0	0.0426471031726371	0.0316092182268748	0	0.149977458197131	0	0.0394287585896732	0.0486266680505573	0	0.0130434480968956	0	0	0.309859502323451	0.0947085303921254	0.0939612179494584	0.000717579070073722	0	0.0796694478488298	0	0	0.00338653626946865	0.04	0.203716335189519	1.00778742713065
TCGA-E2-A1B0-01A-11R-A12P-07	0.0667548688061292	0	0.0080886430324721	0.0686973633594338	0	0.168465661624665	0.0256811229449883	0.0889739231299461	0.00299745002077246	0.00359147293492513	0.0192402637967247	0	0	0.252811223694634	0.101584432342783	0.134833660422091	0.0141187200317564	0.0168159026024704	0.0273452912562083	0	0	0	0.22	0.0568005476411694	1.07036293056139
TCGA-E9-A1RH-01A-21R-A169-07	0.0104128891113786	0	0.0333435571933265	0.0348521486338544	0	0.112300706809701	0.0384117871665392	0.032936524727962	0.00404534543817406	0	0.0429030072171119	0	0	0.319186604094782	0.141591263856738	0.06259439044377	0.102777270728084	0	0.064644504578578	0	0	0	0.22	0.0545210159979206	1.07857858124889
TCGA-C8-A1HG-01A-11R-A137-07	0.0167073719379081	0	0.0372802940935162	0.217192015203072	0	0.0864526918263459	0.0629243797150631	0.0729577269218352	0.0702192371351471	0	0	0.0289628907707283	0	0.0563947142587466	0.0912446129689733	0.203668996371406	0.0120167433522943	0	0.0438404074780105	0	0	0.000137917966953459	0.15	0.0904229233869036	1.05383971766855
TCGA-A1-A0SB-01A-11R-A144-07	0.076048080594996	0	0.0157254087157296	0.0940794165374413	0	0.139101039438143	0	0.0592050046225113	0.00423951768069732	0	0	0.011647656979968	0.154510058737802	0	0	0.279306346072972	0	0.0914465415559511	0.0746909290637884	0	0	0	0.32	0.0280429281333193	1.06142452754195
TCGA-A7-A0DC-01A-11R-A00Z-07	0.0223901905743313	0	0.0166204394073502	0	0	0.142569489552206	0	0	0.00280895625164342	0.000257588276071796	0.0153297334078401	0	0	0.420793112945783	0.00581358425804809	0.241581669686878	0	0	0.129308045331616	0	0	0.00252719030823146	0.23	0.0456689529905632	1.11225612892711
TCGA-A7-A3IZ-01A-11R-A213-07	0.0467350675633572	0	0.0190663120526011	0.0261308690442262	0	0.0825703532978406	0	0.0271576418501782	0.0175276507723883	0	0.00221085751105496	0	0	0.122040472594514	0.0252428258009756	0.255424264180486	0	0	0.363119176493526	0	0	0.0127745088388516	0.01	0.33991209205109	0.94806132725093
TCGA-LL-A5YL-01A-12R-A29R-07	0.103837430957324	0	0.0256871692766557	0.118887842296221	0	0.117462418561911	0	0.0908227191683417	0.059720149950399	0	0	0.0634951449710325	0.0393545220536638	0.0319038211698567	0.0435353061113062	0.144703412110397	0.0184133617348674	0.0424257901577771	0.0909892423228963	0	0	0.00876166915735076	0.04	0.207173683559194	0.997272928107006
TCGA-BH-A0DI-01A-21R-A12P-07	0.0584660361857916	0	0.00377018283350292	0.0541807930472574	0	0.12224355258464	0.00358905715134197	0.0871395190180692	0.0173032783141173	0.00139742701165464	0	0.00822432879340397	0	0.298221042151067	0.0913447538318218	0.128879455182773	0.0227443205638912	0	0.102496253330668	0	0	0	0.18	0.0698346038758163	1.06522018408092
TCGA-E2-A1B1-01A-21R-A12P-07	0.065960328631971	0	0.0127648919858143	0.0566737603259429	0	0.263215629817253	0.024821484963101	0.0572444836814509	0.00600356069062418	0.0275743799873092	0	0	0	0.167445849387025	0.113656450361192	0.114100150300434	0.0367036905695705	0.0064546884007951	0.0473806508975162	0	0	0	0.08	0.126822707484073	1.03661270115551
TCGA-BH-A0H3-01A-11R-A12P-07	0.0566318175459608	0	0.00829385234980561	0.0873871573872045	0	0.254576784443793	0	0.0486802053713447	0.0392327391517165	0.0237412038538872	0	0.00297575306423239	0	0.128674081393359	0.086407705763645	0.152912590984822	0.0637257601627137	0	0.046760348527516	0	0	0	0.14	0.0978619776765914	1.04737978301003
TCGA-D8-A27K-01A-11R-A16F-07	0.106651292502253	0	0.0359020097223715	0.0831742859295733	0	0.264681507098736	0.00176605893671201	0.103271350205071	0.035169764897832	0	0.00483957951423281	0	0.0509650522248898	0	0.0653784619158654	0.138134977298094	0.0342253820090732	0.0375623228493206	0.0298348558768525	0	0	0.00844309901912358	0.05	0.170936385985469	1.01880472949017
TCGA-A2-A04U-01A-11R-A115-07	0.100963022987641	0	0.0406812026405826	0.116899847792486	0	0.0696059515334617	0.0168450105714527	0.0879208827567477	0.0284770498130993	0	0.00486136702888143	0	0	0.226299140419483	0.0580768585241218	0.189872593825219	0	0.036628586090409	0.0228684860164145	0	0	0	0.04	0.181620021436871	1.01396369355466
TCGA-AO-A0J6-01A-11R-A034-07	0.0311830449063901	0	0.00887463138573649	0.0702573124298619	0	0.210642143097827	0.0201229521437703	0.169802997624413	0.0181987320011871	0	0	0.101310661334607	0.00663617140052466	0.0876555503674188	0.0962466907893309	0.0361519953248405	0	0.119531685409717	0	0	0	0.0233854317843754	0.07	0.137534726661671	1.05247568335296
TCGA-BH-A0E2-01A-11R-A056-07	0.0570421653286904	0	0.0273527061237433	0.113818555963944	0	0.111852855237073	0	0.0797341008003076	0.0756117084530629	0	0	0.0124325824533239	0	0.276762036172325	0.0711710070385291	0.0905040517942453	0	0	0.0797734050484641	0.00394482558629116	0	0	0.08	0.128183609276882	1.03919877456676
TCGA-E2-A1L8-01A-11R-A13Q-07	0.165013761845147	0	0.0606959772899332	0.0497861069394224	0	0.16541610656417	0.0134261342903669	0.0568053551266208	0.00949464893100178	0.00820291101051671	0	0	0	0.000164497918218257	0.115578908820164	0.0198519349401576	0.312184938764976	0	0.0233787175593049	0	0	0	0.02	0.277088728148915	0.9730311105023
TCGA-OL-A5RZ-01A-11R-A28M-07	0.0481458804290458	0	0.0467630329349756	0.071034724871394	0	0.11871593255396	0.0320006680421209	0.0600442843943545	0.0235542755609805	0	0.043277876126159	0	0.00754406315985232	0.285863452542659	0.0355502516860864	0.206237882236983	0	0	0.0128363547589375	0	0.00443280884866763	0.0039985118538247	0.09	0.117298302463256	1.04636893641926
TCGA-B6-A1KF-01A-11R-A13Q-07	0.0955029269835738	0	0.0106990649552464	0.00512606028906877	0	0.00687177276368016	0	0.0858591687994946	0	0	0	0.0293774772936281	0	0.537177370877925	0.00842489215257635	0.170835013333285	0	0.0226452453271827	0.0274810072243389	0	0	0	0.03	0.214119477673275	1.04685120722566
TCGA-E2-A1L7-01A-11R-A144-07	0.0686113227945401	0	0.0327786292432651	0.156211876756255	0	0.220651940949092	0.038677643026063	0.0502790101041688	0.0637048089998199	0	0	0.0025281693375913	0	0.0899324555013496	0.0944220682664391	0.132381465391654	0.0313533065750389	0	0.0184673030547233	0	0	0	0.05	0.150352479763948	1.0311544971124
TCGA-B6-A0I6-01A-11R-A034-07	0.0952240934964733	0	0.0278217878568407	0.0774538367552295	0	0.0825312718962906	0	0.0803605385228286	0.0620267860446057	0	0	0.0123688369106299	0	0.283490984054425	0.0417534120316147	0.157497037689147	0.058229958309032	0	0.0188422467845963	0	0	0.00239920964828695	0.05	0.157457118840249	1.02830029882839
TCGA-AN-A0XL-01A-11R-A10J-07	0.0366689490599508	0	0.0188269298024422	0.0458780938526787	0	0.212795471575772	0	0.0276682856672698	0.000404743384908726	0	0.00155916106748416	0.0136835011872329	0.0158107726768132	0.0303239129338973	0.103104962584642	0.24369000309989	0.00648548634213268	0	0.24152908733257	0	0	0.0015706394323146	0.08	0.132410130425661	1.02906006236344
TCGA-A8-A08B-01A-11R-A00Z-07	0.081214002686916	0	0.0707594919756857	0.132062934216115	0	0.127836560994612	0	0.0898501526542	0.0592234911455153	0	0	0.0409983513776424	0.0100144118194791	0.115159367247806	0.120380644393211	0.0386574493252179	0	0	0.113843142163599	0	0	0	0.03	0.226206632313166	0.99641954220117
TCGA-AC-A6IX-06A-11R-A32P-07	0.258240488814463	0	0.0503193861896995	0.136607520910502	0	0.174156339457463	0	0.0776318880773012	0.0808164971317376	0	0	0.0268601387787106	0.00856633672725384	0.00925473289260219	0.0519355789129543	0.0702159406560548	0.011949073570425	0	0.0434460778808333	0	0	0	0.01	0.35729263217213	0.944381670373638
TCGA-E2-A2P6-01A-11R-A19W-07	0.126767084785441	0	0.00907732712690138	0.0083610885015595	0	0.238491307517802	0	0.0847876204495483	0.0109101292403752	0	0	0.011823440079045	0.0949391550090661	0	0.106742813014821	0.233798058583135	0	0	0.0743019756923048	0	0	0	0.05	0.164141607751515	1.01535364063146
TCGA-E2-A3DX-01A-21R-A213-07	0.103678947033109	0	0	0.276579601788904	0	0.233320739477582	0	0.0494066544879184	0.0322065956574972	0	0.0409517236054464	0	0.0273262112185172	0.0387049949855242	0.0773244397729154	0.075390962314828	0.0104590719438477	0	0.0304311022926151	0.00421895542129524	0	0	0.08	0.130571456324247	1.05762226079312
TCGA-E2-A159-01A-11R-A115-07	0.066746364271811	0	0.0165954579988263	0.165854405680668	0	0.197381801014036	0.100415684638163	0.0443963777723472	0.0102842320924837	0	0.00198080420734353	0	0	0.111834524335018	0.0757801423417772	0.142656132696468	0.0321566925361451	0.0042942462860076	0.0263831514982696	0	0	0.00323998263063493	0.09	0.11815002294447	1.03778668490946
TCGA-E9-A1NH-01A-11R-A14D-07	0.0593630845314094	0	0.00835762324252749	0.111335941972235	0	0.177293366188621	0	0.0457264790083399	0.0375096239258052	0	0.00176121486845607	0	0.0158077243322367	0.196117138402341	0.0675092635644531	0.126605380256666	0.109112191126772	0	0.0427079818709315	0	0	0.000792986709205572	0.13	0.108391144420624	1.0408075257838
TCGA-A8-A0A1-01A-11R-A00Z-07	0.0108515283645949	0	0.00115431912573105	0.0277618023903348	0	0.0920040380950984	0	0.076218183223775	0.0727396941934161	0	0.0105519228505841	0	0	0.45228499183214	0.0868906694569223	0.108268941256352	0.00767942863599794	0	0.0535944805750526	0	0	0	0	0.664065350762571	0.759380837154062
TCGA-D8-A4Z1-01A-21R-A266-07	0.118731236333445	0	0.0125407958438041	0.163149022734412	0	0.151687421290433	0	0.0942779657019578	0.0224183691911909	0	0	0.00538558483024773	0.0232805690173186	0.00716773511297418	0.0846133116308815	0.071330738371255	0.035709524229989	0	0.209707725712091	0	0	0	0.05	0.167378768316492	1.01948724707104
TCGA-AR-A1AS-01A-11R-A12P-07	0.0106252572980241	0.0122113396309169	0	0.0288277982733048	0	0.135965523811675	0	0.0238895090953919	0.0299501878038145	0	0.0620967621158923	0	0.00869900735896744	0.362575604443686	0	0.282575922894157	0	0.00178506091924321	0.0334881684688073	0	0	0.00730985788611904	0	0.399126993147675	0.924132257113901
TCGA-AR-A24P-01A-11R-A169-07	0.149135108952116	0	0.0728296624417928	0.0623098607843664	0	0.192049518726516	0.0177971843773942	0.0644704578747455	0.0119160501318899	0	0.0134005573724304	0	0.0627251156174618	0.0621947035775421	0.073992005717548	0.147821750809881	0.0134446902138881	0.0102560752383367	0.0456572581640907	0	0	0	0.02	0.291804790540826	0.962940285597179
TCGA-A8-A09Z-01A-11R-A00Z-07	0.0425294424356632	0	0.00561947512312975	0.236851359928528	0	0.0927686674433256	0.0418693256841553	0.0951382294458632	0.0841663114328846	0	0.0276913427801241	0	0	0.015556884380038	0.0567657797294185	0.151504539232752	0.0982101033347838	0.0266347469362643	0.0246937921130697	0	0	0	0.03	0.219078545020286	1.00114946816856
TCGA-BH-A0HL-01A-11R-A10U-07	0.0274845113167889	0	0.0308489321611491	0.0231321738295113	0	0.00670398469506038	0	0.0279978207206853	0.0928941861085924	0.000212152296889601	0	0	0	0.388408368788448	0.0150449191036191	0.244119771594707	0.0172046498849281	0	0.0431128817465991	0	0.0750564037396467	0.00777924401337401	0.04	0.188607389535374	1.03614867218746
TCGA-A8-A08X-01A-21R-A00Z-07	0.0155149566548747	0.00713080128906894	0.16586111986841	0.0766381118768457	0	0.200866850697623	0.0266156381240127	0.0460423763347845	0.0503744616469721	0	0.0257611005749156	0	0	0.0948064614272158	0.088709065517581	0.185253677106326	0.00313239551657224	0	0.0132929833647975	0	0	0	0.02	0.288245574310497	0.969903520176805
TCGA-A8-A09V-01A-11R-A034-07	0.0762421776225236	0	0.0423721540138374	0.0841675387236613	0	0.186687228004792	0	0.0107389867383644	0.00422464761865701	0	0	0	0.0973227561477324	0	0.0631561693790941	0.211297517688675	0	0	0.208850965195075	0	0	0.0149398588675876	0.05	0.164663735654013	1.01069764557801
TCGA-D8-A1XT-01A-11R-A14M-07	0.0241035093344849	0	0.000625758739316646	0	0	0.147899273371937	0.0117446906890533	0.0616926763790636	0.014731523282393	0	0.0221564259003871	0	0	0.314285156329982	0.131733828156334	0.241373091587362	0	0	0.0286633907494025	0	0	0.000990675480283344	0.02	0.319888052861432	0.964070613544362
TCGA-GM-A4E0-01A-12R-A266-07	0.0667044120440157	0	0.00412506824072127	0.238021868245033	0	0.237956010136878	0	0.0478015055246665	0.0147199103937508	0	0	0.0247001126154036	0.0183068547560825	0	0.128242156000308	0.149815301622255	0.0262671598898428	0	0.0405613583442882	0	0.000432795915500736	0.00234548627125341	0.0600000000000001	0.144008347172783	1.04481095170876
TCGA-AN-A0XN-01A-21R-A109-07	0.00836333636033037	0	0.000581131126247736	0.0123877688044122	0	0.14703539508658	0	0.0522887271785852	0.0306085840937497	0	0.0127849758943601	0	0	0.427120707811762	0.0702502266272774	0.194673833054575	0	0	0	0.0432326694067149	0	0.000672644555405297	0	0.39689755499656	0.929035622666085
TCGA-A2-A04V-01A-21R-A034-07	0.00734484235914716	0	0.00190867804427714	0.0490482269080144	0	0.19294260580601	0	0.0147831314452481	0.0418173669624469	0	0	0.0520299776959111	0.00973766191835943	0.255778391829009	0.0439752661154821	0.136064272805282	0.0119073569430093	0	0.182662221167802	0	0	0	0	0.385558555381291	0.923681021698236
TCGA-A7-A26I-01B-06R-A22O-07	0.0483192095596995	0	0.0088945884111324	0.022781161611016	0	0.0935058404492411	0.000125653683178327	0.0333387617142151	0.0595442727960959	0	0	0	0	0.334301276250296	0.00595149215480388	0.37129792280696	0	0	0.0219398205633619	0	0	0	0.1	0.112987227063429	1.07742577719604
TCGA-A2-A3XS-01A-11R-A22U-07	0.112590016004743	0	0	0.113625389506966	0	0.173968415431437	0	0.146287921231155	0.10581239755817	0	0	0.04428425670013	0.0112792136587143	0.0569668867384186	0.0814033767055933	0.0991264456740501	0.00299455233472008	0.00889787377193579	0.0422097516369161	0	0	0.000553503047051541	0.05	0.145975262472982	1.0414270141329
TCGA-BH-A0BP-01A-11R-A115-07	0.128828706639005	0	0.0127823412431062	0.0470009406706995	0	0.0756008367800267	0.0130486632341377	0.0530846047779912	0.0479040711822771	0	0	0	0	0.35817143924909	0.0834396392356741	0.15567704170571	0.00195163348330308	0	0.00157251168000483	0.0209375701189741	0	0	0.04	0.205726961971143	1.01778928133386
TCGA-AC-A3QQ-01B-06R-A22O-07	0.267909981061105	0	0.0132544593849249	0.0476246290760744	0	0.376019714353407	0.00543856610615494	0.00882488548257063	0.00418286658167944	0	0.0156603913094301	0	0.00632054211052619	0.0673482713562486	0.0200298249570221	0.0848837848249853	0.0164379716365596	0.0274343192243002	0	0.0246008481152188	0.0140289444197932	0	0.02	0.312299148288913	0.96323589960812
TCGA-AO-A12C-01A-11R-A10J-07	0.197721613923068	0	0.128278894777089	0	0	0.0562714026244132	0	0.00769363209105948	0.0262512399279976	0.00584583750496134	0	0	0	0.296138579399177	0.0419210211987672	0.155172761822858	0	0	0.0847050167306101	0	0	0	0	0.398396448355757	0.922484207847326
TCGA-E2-A1IH-01A-11R-A13Q-07	0.0521874819373388	0.0231598250950412	0	0.124940397634082	0	0.211554168829814	0.0349867181737168	0.0921625690151178	0.0279644851391921	0.0251295717141336	0	0	0.00323437945623969	0.187613113477267	0.0834328033430811	0.0520816708901553	0.0173374958577889	0	0.063741516498251	0	0.000473802938780277	0	0.14	0.0982471536584806	1.05262550172379
TCGA-BH-A0DS-01A-11R-A056-07	0.0886708803633725	0	0.0290521372055869	0.16360592823262	0	0.113917498984257	0.00987529304652654	0.0520992999217932	0.0362590069901559	0	0	0	0	0.233666978331038	0.0842759438716052	0.107864950745132	0.0584170147372784	0	0.0222950675706346	0	0	0	0.04	0.171984087366743	1.01912598532806
TCGA-AN-A0FS-01A-11R-A034-07	0.0554589162459833	0	0.0357455859175557	0.0134939159868241	0	0.231268752548719	0	0.0275700645804813	5.64899856729077e-05	0	0	0.0218033117607963	0.00206868848433281	0	0.0324153314310064	0.302195712905011	0.00762124268482068	0	0.265018163191799	0.00528382427699712	0	0	0.08	0.133669061773349	1.0288821462121
TCGA-E2-A15F-01A-11R-A115-07	0.096643655687476	0	0	0.0735727150162458	0	0.188798646838495	0	0.0520060229223279	0.0819592472228476	0	0.0187540904102433	0	0	0.273161240414008	0.0658381873659996	0.0258294841299373	0	0.0239089705685011	0.092030396900866	0	0	0.00749734252305254	0.08	0.133360747507639	1.03680112450184
TCGA-BH-A0H7-01A-13R-A056-07	0.0943593973679832	0	0.00409152414205311	0.119801675883294	0	0.137395820955019	0	0.0751385202609744	0.0383476608001341	0	0	0	0	0.233751380117529	0.100985278641258	0.120945640522353	0	0	0.0751831013094008	0	0	0	0.04	0.184770109443683	1.01410260183816
TCGA-A8-A079-01A-21R-A00Z-07	0.00306052048018835	0.0483890108450566	0.0120000528814449	0.12176273541362	0	0.089364604288154	0	0.0388016058611871	0.114623420849027	0	0	0	0.0126458607423052	0.255116734989683	0.0830803225600069	0.150343816480956	0.0132147465242271	0	0.0513031309314777	0	0	0.00629343715266559	0.16	0.0835715572077766	1.05860319802634
TCGA-D8-A1XY-01A-11R-A14M-07	0.0241083723022862	0	0.00817120235926958	0.00728886798445797	0	0.10698136462342	0	0.0625322616017336	0.0233300249831763	0	0	0.0166352667438245	0.0089717011016635	0.128432654071488	0.0525702532210101	0.301394627318583	0.0556661815817074	0.00925486425385447	0.194662357853526	0	0	0	0.04	0.20620827061182	1.0004487666831
TCGA-AO-A0JD-01A-11R-A056-07	0.0480213790891586	0	0.0023839722294081	0.135755833939948	0	0.154701981765904	0.0479299955932004	0.103347697724744	0.0285597112766634	0	0.00381990098610817	0	0.00895642238850703	0.101152143628986	0.104539068708576	0.133344521574679	0.0713416132161811	0	0.0543513071396292	0	0	0.00179445073830775	0.14	0.103806621480178	1.04289148278869
TCGA-B6-A0WZ-01A-11R-A109-07	0.00611593360774971	0	0.0140904489378012	0.055961880314848	0	0.167156700786047	0	0.0706652255194761	0.0318406151730814	0	0.0120424088244206	0	0	0.24023838909977	0.0415682091272032	0.16419943755573	0	0.0669398447744584	0.129180906279415	0	0	0	0.05	0.158482786399985	1.02326849216874
TCGA-D8-A1XB-01A-11R-A14D-07	0.0788628989965334	0	0.0349147946802955	0.0209335701881433	0	0.175789404953139	0	0.0442973229101607	0.025300759356017	0	0	0.0131048162971054	0.00212826006250514	0.0698859426604105	0.0477264280701647	0.168595983796758	0.0220667620467022	0	0.296393055982065	0	0	0	0.04	0.174800195920925	1.01207904741201
TCGA-BH-A0BS-01A-11R-A12P-07	0.0650733228408821	0	0.00830310276579396	0.0391435119106803	0	0.099528670313825	0	0.067021388707266	0	0	0	0.0176282644687327	0.104262380192385	0.0473845932640715	0.0795109075873202	0.293541322448553	0.0308667006563291	0.0173937186419288	0.0649939269526388	0	0.0442810708327111	0.0210671184168822	0.15	0.0883700545673106	1.04159552855308
TCGA-BH-A1EX-01A-11R-A13Q-07	0.0615933819356098	0	0.00498380266756588	0.0577217865725203	0	0.179534049612342	0	0.0833558043827461	0.0145285216264634	0	0.00374623705260879	0	0	0.255077682433586	0.079626723191448	0.219212238507772	0	0	0	0.02212386248215	0	0.0184959095351887	0.11	0.111290304170698	1.05280513305969
TCGA-D8-A1X8-01A-11R-A14M-07	0.0623426180077085	0	0.0196735111763071	0.0558827792928196	0	0.246070469679765	0	0.0185000535508265	0.0134118196253536	0.00619674216161044	0.00509080590678826	0	0.0602811664303141	0	0.0865915177468456	0.233391214036684	0.0610104399791595	0	0.124645028537556	0.000476602756632889	0	0.00643523111162846	0.09	0.123001127117145	1.02602048469332
TCGA-HN-A2OB-01A-21R-A27Q-07	0.0955292489387022	0	0.0229031598540112	0.0924921656653608	0	0.188870721744668	0	0.0387362552654686	0.00816708692739422	0	0	0.00488465875973389	0.000826525873963741	0.0486697264062017	0.0661124975402451	0.149906013773637	0.0392395068362979	0	0.243662432414316	0	0	0	0.05	0.162408109745336	1.01475067047598
TCGA-B6-A0I1-01A-11R-A21T-07	0.073019504762538	0	0.028641439152994	0.0525240636796606	0	0.0395482690438525	0	0.0154508236696419	0.0289360081997557	0	0	0.00433057503220422	0	0.511934797624366	0.0733553928226652	0.0904852588320898	0	0.0592784241887066	0.0224954429915253	0	0	0	0.1	0.11285238106693	1.09117409131668
TCGA-OL-A97C-01A-32R-A41B-07	0.0666432078810561	0	0.00798690357120336	0.178001216975388	0	0.0832735081312245	0.0841363772204876	0.0839407601078153	0.0322251967665239	0	0.0228974341094473	0	0	0.199106934054282	0.0731842712383911	0.150493891645311	0.00563690933469496	0	0	0.0102299932411689	0	0.0022433957230066	0.01	0.359953504815855	0.935464024647037
TCGA-E2-A1LK-01A-21R-A14D-07	0	0.0151193518721768	0	0.042825669204983	0	0.0506064127247736	0	0.0424943062718835	0.0129790483019977	0	0	0.0111816053204452	0	0.525507968614894	0.011766681057352	0.171947854363217	0	0.0424435102195967	0	0.0710034587405758	0	0.00212413330810452	0.17	0.0781019263726079	1.12649009267146
TCGA-D8-A1J8-01A-11R-A13Q-07	0.0249489353139865	0	0.00183405240896947	0.126021588047786	0	0.144530913745509	0.0933400276704561	0.112746011841859	0.00262011216082663	0.0399782776547867	0	0.0209547692106175	0	0.107306983786556	0.115752817362026	0.148911395086581	0	0.0392120074186359	0	0	0	0.021842108291404	0.04	0.198306591640616	1.01212916748008
TCGA-A8-A06P-01A-11R-A00Z-07	0.00807941337804879	0.031750772240533	0.00681887148642633	0.0887348098388973	0	0.135302085613466	0	0.0357889061977278	0.0894067718454642	0	0.00117356251569946	0	0.00745978255685572	0.19134986865858	0.0422914673402211	0.203140499034984	0.0124492266659956	0	0.143880041882494	0	0	0.00237392074460596	0.19	0.0633479839862003	1.05812611099838
TCGA-D8-A3Z5-01A-41R-A24H-07	0.0654686093568771	0	0.201697587310431	0.132224840402182	0	0.132279435685881	0	0.108938180398163	0.0245872265084188	0	0	0.0635261766325493	0.0197122378859992	0	0.0847270344025917	0.0838774218727457	0.0418556000007835	0	0	0.0411056495433779	0	0	0.01	0.334822979247638	0.955457771758924
TCGA-E2-A152-01A-11R-A12D-07	0.0572731199498509	0	0.0191340903720476	0.058534957734173	0	0.13408309767722	0.0254241506826082	0.0255671237941261	0.0791775647146419	0	0	0	0.000834496229838878	0.258137248707781	0.021980236730803	0.240090099700629	0	0	0.0797638137062796	0	0	0	0.04	0.196739768531966	1.00987242892556
TCGA-BH-A0DT-01A-21R-A12D-07	0.107220523859029	0	0.0127411733152295	0.0848944708541872	0	0.210718319629068	0	0.0986199961993305	0.0272489092485112	0	0	0	0.003241807086595	0.107237281277153	0.123395636132094	0.0681119936884343	0.100889371649577	0	0.0556805170607914	0	0	0	0.05	0.155267693517873	1.0238593562268
TCGA-A1-A0SQ-01A-21R-A144-07	0.11748408665337	0	0.301269707315913	0.0836681095832816	0	0.127402968838864	0.00550651724430591	0.0410830481726963	0.0047783215874636	0	0	0	0.0280414444651987	0.0271027258283131	0.0123369653071308	0.169833659184473	0	0	0.0811715072544746	0	0.000320938564516253	0	0	0.373189996974311	0.947062097501901
TCGA-BH-A1FE-01A-11R-A13Q-07	0.158974952789139	0	0.0244982427744846	0.0808890699605464	0	0.320001740835617	0.0252809341240901	0.0541639643079272	0.0349335076333976	0	0.0110569329901166	0	0.0132924902999092	0.0523422027640306	0.107552905384231	0.0167465469146414	0.0120315657115125	0	0.0882349435103568	0	0	0	0.03	0.263984451645882	0.984518639038943
TCGA-BH-A0BR-01A-21R-A115-07	0.0720846960294908	0	0.00880964677032275	0.0374562539511737	0	0.0658461220080529	0.00520011438504435	0.0830145585853768	0.0605220948569547	0	0.0238592832657638	0	0	0.316324813355504	0.0723507351531631	0.166399009873373	0.0173039971462857	0	0.0708286746194944	0	0	0	0	0.412419772405553	0.911316609073785
TCGA-BH-A18V-01A-11R-A12D-07	0.0117211970626429	0.00431855941648704	0.00332527432228123	0.0166462891447219	0	0.247086859503299	0.0163348251827425	0.06110572353531	0.0154014877386417	0	0.0181928999032012	0.0136774912905036	0	0.373014779730357	0.0974285699286626	0.104347703504563	0.00277879914073417	0	0.0067359962405051	0	0	0.0078835443553482	0.31	0.029217047992941	1.1049360136552
TCGA-GM-A3XN-01A-12R-A22U-07	0.127845579430688	0	0.0875649384602423	0.122265742226215	0	0.105847623261398	0	0.0849421235543503	0.0418221837995282	0	0	0.00221392624964708	0	0.137887772365127	0.132596491277447	0.110899636176668	0.0154213125696826	0.0012771379573259	0.02941553267168	0	0	0	0.02	0.286672812446996	0.971162234770725
TCGA-A8-A09B-01A-11R-A00Z-07	0.045302273444404	0	0.015478451251558	0.0942455989763418	0	0.212968253769481	0	0.0416646869674707	0.0120495838592478	0	0.0038170047028977	0.0192177162992018	0.0658810199212027	0.0249892468166704	0.0800983131493665	0.225515112846954	0.0286437979848073	0	0.125341530048999	0	0	0.00478740996139657	0.13	0.10711848713147	1.03365527381232
TCGA-PL-A8LY-01A-11R-A41B-07	0.142945066394717	0	0.118157373549581	0.175146300892622	0	0.0809474120344273	0	0.107192611131338	0.0891673602706381	0	0.00128920102116763	0.0188839334016308	0.0470051949166563	0.00912514865801555	0.0124882903701761	0.147047497210075	0.0223829656640443	0	0.0282216444849105	0	0	0	0.01	0.333356399089853	0.951687610066928
TCGA-E2-A10A-01A-21R-A115-07	0.0765573838000961	0	0.033082540942596	0.00955818311515137	0	0.140449088319483	0	0.0291321380773299	0.0211973514038613	0	0	0.00580645796361111	0	0.336323518491829	0.0379294797443696	0.289751229025884	0.00274464223801578	0	0.00586835307631706	0.00208301686708059	0	0.00951661693437522	0.03	0.214129972342954	1.01841006474629
TCGA-A7-A6VV-01A-22R-A33J-07	0.0590927171413873	0	0.0323500751263871	0.0194319181109171	0	0.0935901453199792	0	0.0401793698349864	0.038701400989569	0	0.00707402614992875	0.000609676457858456	0	0.477521386203714	0.0823907804721632	0.111360752623187	0	0	0.0376977515699226	0	0	0	0.13	0.107472403840553	1.08268533502963
TCGA-BH-A0BW-01A-11R-A115-07	0.0388253999336377	0	0.00762342641417435	0.0177255066257521	0	0.236964998804088	0.0569207783194696	0.0653522513104809	0.0219923891227299	0	0.054267393094344	0.00978763766291838	0.00373384035691254	0.0775762815551716	0.203589658754928	0.145482625173849	0	0.00546713556979893	0.0535761154484754	0	0	0.00111456185326964	0.15	0.0925711753500553	1.06514774394091
TCGA-AN-A04A-01A-21R-A034-07	0.0607432891552807	0	0.0140734497529624	0.0609947458169698	0	0.251365718926608	0.0166508237544375	0.00939785893050853	0.024081949434122	0	0.00882738511131834	0	0	0.219208775271069	0.0804044717148452	0.171641550283987	0.0320493086990882	0	0.0499151103927863	0	0	0.000645562756017502	0.11	0.111437125001733	1.04285241795757
TCGA-OL-A66P-01A-11R-A31O-07	0	0.0528285601291598	0.0684376234494471	0.237745140479364	0	0.0455189561695596	0.027436809658675	0.0956238386482691	0.0505615835960689	0.0166989375471365	0	0.0569550293951229	0.00307755642461533	0.0645807501546408	0.0698090400160478	0.113249106676263	0.0246226637068715	0	0.0728544039487586	0	0	0	0.04	0.19796627067314	1.00879626537749
TCGA-A2-A0SV-01A-11R-A084-07	0.0090994553357532	0.00828731381089335	0	0.0529322747501189	0	0.231024183819509	0.0140539456776031	0.0513753451771224	0.0772477232319652	0	0.0448021461092148	0	0.00912420291921125	0.211679296601261	0.0361004493156013	0.183387286565772	0.0235925754495286	0	0.0433009916863053	0	0	0.00399280955013999	0.51	0.00185632647693613	1.09214100556008
TCGA-E2-A1LG-01A-21R-A14M-07	0.0540251507032858	0	0.0754825795804072	0.101470652699838	0	0.0234111065918062	0.00130863982818133	0.162953623623944	0.0197973963216309	0	0.00193596411868498	0	0	0.169086469078535	0.200035235344251	0.0868379108628316	0.055564087701176	0.0131682958000078	0.03492288774542	0	0	0	0.04	0.20803949456901	1.01341221985943
TCGA-E2-A1LL-01A-11R-A144-07	0.0559240039634442	0	0	0.0586272399384202	0	0.182496877069391	0	0.112067813306417	0.0880539122697288	0	0	0	0.0223559604767034	0.206438234066057	0.0573954060536033	0.127411434660838	0.0807820173639914	0	0	0.0020239497882872	0.00642315104311849	0	0.18	0.0720416891842865	1.06412834696058
TCGA-A2-A0ET-01A-31R-A034-07	0.0573091447070581	0	0.0367172275023978	0.172394147963327	0	0.210563173935846	0.00662346169712044	0.0588846437067474	0.0436940033209826	0	0	0.0402425511885477	0.0636955694159753	0	0.0562398631372133	0.145653297029916	0.0910635777773489	0.00229469155968713	0.00149263157235167	0	0.013132015485481	0	0.04	0.206039547653909	1.00419988094529
TCGA-B6-A0RI-01A-11R-A056-07	0.0578071847569583	0	0.0097667216134133	0.0347125704717777	0	0.127997002982952	0	0.0432899449157213	0.0432099983731052	0	0.0173147964947251	0	0.0278240225424978	0.275985398993856	0.0463119632908406	0.236237956086928	0.0323872341730247	0	0.0396049778456054	0.00529758169558807	0	0.00225264576300614	0.03	0.240959138584445	0.992751467052598
TCGA-BH-A0GZ-01A-11R-A056-07	0.0670083002961171	0	0.0169770132628024	0.104252467891538	0	0.205677239098643	0	0.0530607216796241	0.034297962649808	0	0	0.0253584164714957	0.0438545963805802	0.0827620926641527	0.0737539478425155	0.124153747081227	0.0672311056714396	0	0.101612389010056	0	0	0	0.09	0.118298759702293	1.03020415393304
TCGA-A2-A25A-01A-12R-A16F-07	0.121558789169566	0	0.0451729885409505	0.123020278471699	0	0.177609822937487	0.0134188508325642	0.0278288694470815	0.025155113403287	0.00883826933202161	0.0135388429063041	0	0.00714242599407647	0	0.127397059076264	0.126813228169998	0.0564089281155019	0	0.126096533603199	0	0	0	0.03	0.233301768906748	0.98891708336715
TCGA-A8-A06N-01A-11R-A00Z-07	0.010205703095036	0	0.0476675574931361	0.12799990900937	0	0.136845435208407	0	0.0602783104102691	0.016548777762575	0	0	0.0429564591366325	0.0448537156849328	0.0178451957580015	0.0913828842627768	0.289859102937885	0	0.0177014466429193	0.0941927361305443	0	0	0.00166276646751519	0.13	0.10609609474857	1.03803427624048
TCGA-EW-A1J5-01A-11R-A13Q-07	0.0582725468955782	0	0.00336059209835102	0.0984748624640707	0	0.231868649306976	0.0377521507952679	0.0806172381871223	0.0305546059776686	0	0	0	0.00762849502921694	0.0555476342820214	0.136443045433104	0.157285764849058	0.00736760270927412	0	0.0948268119722909	0	0	0	0.05	0.148183250000481	1.02965870819136
TCGA-D8-A27V-01A-12R-A17B-07	0.14887133988556	0	0.0372697523322849	0.0911463050608273	0	0.252845038446555	0.0213470533300629	0.0324932805483393	0.0140751373815286	0.0159635817787721	0	0	0.00185380657730144	0	0.104780669852132	0.159121341132786	0.0819130972885678	0	0.0383195963852831	0	0	0	0.03	0.259787721188932	0.979133042832797
TCGA-A2-A0ST-01A-12R-A084-07	0.0558437067284618	0.0333742129049331	0.037016542653693	0.179636717879567	0	0.0849630018068132	0.0201582139186132	0.114220742929511	0.0787278250560589	0	0	0.0194186140527913	0	0.0891094123777769	0.140230495749244	0.0401811676036042	0.0699977347674004	0.0198134828517783	0.0150940176784466	0	0	0.00221411104130647	0.04	0.207664169197741	1.0101976428545
TCGA-A2-A0CT-01A-31R-A056-07	0.0975082854380528	0	0.00836174355256158	0.0337917509043585	0	0.157888260751394	0	0.0443592691081231	0	0	0	0.0320582299556951	0.0733393408628666	0.00794013258708688	0.0664064940417381	0.184375469150059	0.0967017180043009	0	0.197269305643763	0	0	0	0.04	0.189352083377893	0.998549497774026
TCGA-AR-A0TT-01A-31R-A084-07	0.135832351827433	0	0.0945031164822587	0.092132132397372	0	0.161007426449522	0.0184641680438481	0.063047488988657	0.066565355814128	0	0	0	0.00383562554308268	0.148204993860629	0.0974232026454205	0.0747654071163388	0.00948936041802734	0	0.0293859112492025	0	0	0.00534345916408057	0.01	0.336520469262237	0.947261936326043
TCGA-LL-A8F5-01A-11R-A36F-07	0.0367062440473939	0	0.128382458235407	0.0434026998725666	0	0.0692208647440191	0.0152608411831055	0.0957926313823615	0.0962416076913482	0.0174055222529353	0.00707119706899478	0.0143744918244108	0	0.252484934508174	0.0800693602116161	0.113660581012516	0.00269006816982399	0	0.0272364977953266	0	0	0	0.03	0.229905663099661	0.996646403977098
TCGA-AN-A0FW-01A-11R-A034-07	0.0715603443690113	0	0.00472257523326163	0.174335490024629	0	0.170110980905499	0.0455301559910495	0.041449494716514	0.0723462215583673	0	0.00976964296907597	0	0.0216378875462819	0	0.0624021249946017	0.182224558340657	0.0807755496584711	0	0.0631349736925811	0	0	0	0.08	0.12839215882408	1.03181863401694
TCGA-BH-A18U-01A-21R-A12D-07	0.0374931096194614	0	0.00946415333567803	0.0544764585275318	0	0.150465864021383	0.023886073013293	0.104741248043983	0.0315613215040198	0	0.0103775630981213	0	0	0.182749071095616	0.127679505352042	0.209597937934146	0	0.0142561053427136	0.0143771179313258	0.0125600018551917	0	0.0163144693254939	0.23	0.0486665453765883	1.07539089211506
TCGA-E9-A248-01A-11R-A169-07	0.0475732640733637	0	0.143577957736401	0.136352786362145	0	0.22147412998989	0.068552288775332	0.0474870954045054	0.0310072557702348	0.0251330721817187	0	0	0	0.101824946260821	0.0679558067097719	0.0837409765112232	0.00783958959324875	0	0.0174808306313445	0	0	0	0.02	0.28678498840513	0.972426386730827
TCGA-A2-A0CU-01A-12R-A034-07	0.0864985679309576	0	0.00238204037172479	0.0993855535823384	0	0.165554864746771	0	0.084586693213428	0.0464066054346938	0	0	0.0197413462617235	0.0134866107636199	0.0190747342595149	0.121108891867178	0.161209947619021	0.0581897536731896	0	0.122374390275839	0	0	0	0.04	0.192155060179728	1.00532379533361
TCGA-BH-A0HY-01A-11R-A056-07	0.101491444318056	0	0.0231516184083757	0.076070098517469	0	0.183648856343861	0	0.107383275238179	0.0229262840005404	0	0.015044806287514	0	0.000694591903806537	0.128282213056705	0.124605268005839	0.131281801803652	0.00712268814299235	0.00367687498982238	0.0746201789831867	0	0	0	0.05	0.170637705005204	1.01760769538833
TCGA-D8-A1XG-01A-11R-A14D-07	8.00824011630606e-05	0.0158882008832023	0	0	0	0.161172074516366	0	0.00383286232027747	0.0373505652404365	0	0.000718139411409792	0.0519214283284444	0.0123210522123175	0.189309003478322	0.0351944041808204	0.0869409474084124	0.122005369319713	0	0.283265870299116	0	0	0	0.04	0.180634112008777	1.01329873107598
TCGA-BH-A204-01A-11R-A157-07	0.00106611066021992	0.00220111361061403	0	0.0805109259946954	0	0.227021495685685	0.0176701191346738	0.0152051001354045	0.00121356858082568	0	0	0	0.0335682255704019	0.0254228207051261	0	0.416486810195497	0	0	0.168104993700646	0	0	0.0115287160262096	0.18	0.0697066098469287	1.06061936635702
TCGA-AR-A0U4-01A-11R-A109-07	0.00833183732821019	0	0.00336292178131944	0	0	0.196303214583789	0.00509436000968254	0.0332920417066572	0.0156524962591317	0	0.0703438511108411	0	0.0114201641070055	0.41919070858575	0.12857953977079	0.049672511984189	0.026328917517119	0	0	0.00985989381210289	0	0.0225675414434121	0.15	0.0867586517982492	1.08713840970232
TCGA-E2-A14S-01A-11R-A12D-07	0.0490968391499301	0	0.0112260781406289	0.0571428382582079	0	0.192368503954651	0.00557280684920025	0.0435064526558196	0.0589623673234784	0	0.0276111751325387	0	0.044946039541847	0.178104486452966	0.0492574570453998	0.257348345654405	0	0	0.016502176152188	0.00835443368873901	0	0	0.14	0.101989833345512	1.04706705124478
TCGA-D8-A1JS-01A-11R-A13Q-07	0.0165834572724678	0	0.00755400036328332	0.102041881008261	0	0.0868096227682911	0	0.0484662103742225	0.0364772605400565	0	0.00224560476253943	0.0155446310141677	0.0498216368248574	0.160745225263734	0.0498717400226908	0.345555104777173	0	0.00131865231689886	0.0547923131903438	0.00173254937886425	0	0.0204401101221483	0.19	0.0632676163448965	1.06594755667427
TCGA-C8-A1HK-01A-21R-A13Q-07	0.216570895832666	0	0.169034105637543	0.126461126404992	0	0.112700137790135	0.00591639781730279	0.0273440291860432	0.0538569709371819	0	0.00416999931507551	0.0200627938871594	0.0143803508424553	0.0151593660157342	0.0910530303893571	0.0673908055979383	0	0	0.0740952708743258	0	0.00180471947208957	0	0	0.430821876152003	0.905886578750346
TCGA-AR-A250-01A-31R-A169-07	0.0245400814562331	0	0.00935978512379638	0	0	0.364305618552994	0.00130514930209686	0.0319477517750305	0.0503930177941982	0	0.00161591427707796	0	0	0.222144367640684	0.0532838920375293	0.159107653565712	0.00118228914883903	0	0.0808144793258085	0	0	0	0.19	0.0661390636266683	1.06800612906162
TCGA-EW-A1PB-01A-11R-A144-07	0.0232982995410031	0	0.00202497506412921	0.116173355774744	0	0.109991747030965	0.0183011630262791	0.0901396578652228	0.0227798950617068	0	0	0.0345917200845827	0.0047291846889721	0.0245794044708233	0.275457345083556	0.188539391228865	0.0182715249557304	0	0.0600484656364681	0	0	0.0110738704869521	0.01	0.338982714898841	0.96124123960432
TCGA-AC-A2B8-01A-11R-A17B-07	0.0499793341388897	0	0.00290037805968652	0.116626792046782	0	0.228675942585734	0.000336307260978831	0.0380794390894277	0.0253937169029415	0	0	0.00571904847367384	0.0782833561314029	0.0614237226520698	0.0868097708976792	0.164762384288593	0.0125906609552864	0.00615672881315041	0.122262417703704	0	0	0	0.04	0.196606329522452	1.00164298246961
TCGA-A8-A08I-01A-11R-A00Z-07	0.0313206195983048	0	0.00987064805174446	0.19740641112672	0	0.019714128920698	0.0445829785916764	0.0422963467635584	0.0428199765205275	0	0	0	0	0.370186040682682	0.123071714658966	0.0755371916218875	0.0128606184596644	0	0.0303333250035691	0	0	0	0.18	0.0728929453926097	1.08178729300037
TCGA-BH-A18V-06A-11R-A213-07	0.0426409773743048	0	0.0167593913942237	0.135528314167461	0	0.111543212363455	0.0261554331988453	0.127405208489329	0.12901237502204	0	0	0.0511520972931845	0.0143345329062584	0.0747344386454591	0.165758138166133	0.0725266154495323	0.00756318915094619	0	0.024638177422066	0	0	0.000247898956761696	0.02	0.270285567923289	0.988765425801405
TCGA-LL-A6FQ-01A-11R-A31O-07	0.00752175853356575	0.0054355763168425	0.00762887084009752	0.0552056254294048	0	0	0	0.051195974697499	0.052438767107405	0	0.0322309007543653	0	0.038087610565545	0.37472617456381	0.0583935511169243	0.226250150599136	0.017119952810241	0	0.0620925298861197	0	0.0116725567790436	0	0	0.656330876578342	0.769281241745996
TCGA-A1-A0SP-01A-11R-A084-07	0.0740837006174353	0	0.0381192965292543	0.0334948512708136	0	0.180367600917474	0.00292420940079821	0.0719439566168321	0.0473959564829819	0	0	0.0246208781943328	0.0112469465597691	0.206950334988489	0.0743979032693393	0.0713406779870015	0.0962270550754379	0.0181386196876872	0.0290126278964943	0	0.0142267218696471	0.00550866263621223	0.0600000000000001	0.14324255673916	1.0247427396783
TCGA-LL-A442-01A-11R-A24H-07	0	0.0225511599251521	0.00649283776139916	0.0280956511991411	0	0.0680130734834107	0	0.0023508045033809	0.00468414273961837	0	0	0.00903867290431201	0.0801808879830808	0	0	0.633730765567328	0.00448252737685375	0.0123007330984441	0.117610935512827	0	0	0.0104678079450514	0.19	0.0614262565293505	1.09254311035262
TCGA-A2-A3XU-01A-12R-A22U-07	0.111166592996299	0	0.152008510038916	0.0692537079391281	0	0.0352232954770409	0	0.106780929629132	0.0541694893634976	0	0.0259705086317218	0	0.014607958532063	0.248917985817602	0.0115966438208805	0.123708476985166	0.0180544494256862	0	0	0.0285414513428665	0	0	0.02	0.320607514533367	0.958315942519429
TCGA-A2-A25B-01A-11R-A169-07	0.0349962996216715	0	0.0106256106809654	0.0552827323962501	0	0.31167575304623	0	0.0705195784248041	0.0290965644942625	0.0149485496451178	0	0.0200769259448381	0.0257702602319315	0.109072444138197	0.0830870600526673	0.173291236960629	0.0055443464766211	0.00758613984689583	0.0260282418400956	0	0	0.0223982561988231	0.22	0.0533510293863476	1.07040475608066
TCGA-AO-A1KT-01A-11R-A13Q-07	0.0152362893057849	0.0123700000804777	0	0.0203502016601965	0	0.279116053973357	0	0.0643137580863838	0.0300627134010069	0	0.0288966381906842	0	0	0.235009497489244	0.0304300754624689	0.189041642126898	0	0.0373958548314445	0.0484095423362053	0.000346923916381822	0	0.00902080913946667	0.19	0.0663320998282364	1.06720530877999
TCGA-B6-A1KN-01A-11R-A13Q-07	0.140792316379491	0	0.0363612955740336	0.0646449453810962	0	0.251035884982586	6.88870567454379e-05	0.107936665712196	0.0373672658373295	0	0	0	0	0.017115819402314	0.162916906099026	0.101223626323701	0.00673282865488695	0.012537230256974	0.0600060428886562	0	0	0.0012602854509647	0.03	0.246948217760899	0.995200779187721
TCGA-LL-A5YP-01A-21R-A28M-07	0	0.0212382532588218	0.0323212879830893	0.0970166663315565	0	0.152474583684188	0.0105123551394391	0.0634137209825812	0.0506376333321487	0	0.0223910280053449	0	0.0250307273466745	0.10683919403392	0.109491417503378	0.234853859046809	0.0468858917534927	0.00848512496585074	0.0175477535937155	0	0	0.000860503038990269	0.18	0.0755186034169871	1.05560561799263
TCGA-AR-A1AU-01A-11R-A12P-07	0.122759499288072	0	0.0298208196097082	0.0793514309240454	0	0.256461065691053	0	0.0126879396277451	0.0597861898794945	0	0	0.0361511677824665	0.0171946547941168	0.0770890354397179	0.0759198253932332	0.150795800757174	0.0110983325715692	0	0.0687491615241049	0.00213507671749957	0	0	0.04	0.193381895821453	1.00593270097377
TCGA-A7-A26J-01A-11R-A169-07	0.0713020705965268	0	0.0141979130870297	0.0209083589434821	0	0.243330692055653	0	0.0744106028055038	0	0	0	0	0	0.151243913061145	0.0736348644610839	0.280573618842944	0.00243423396827705	0	0.0567569611014016	0	0	0.0112067710769525	0.07	0.139550731304251	1.03011708486131
TCGA-E9-A245-01A-22R-A16F-07	0.0545051663220602	0	0.0860404352468445	0.0588206663303706	0	0.107484873349192	0	0.0872270134882861	0	0	0	0.0095878604439291	0.0926466300292518	0	0.0567614364408719	0.289655522725123	0.024313754319922	0	0.132956641304149	0	0	0	0.03	0.233997481067548	0.983250555554796
TCGA-BH-A42T-01A-11R-A24H-07	0.0430971825879841	0	0.00595965705704992	0.0875095076569741	0	0.137506370192622	0	0.137341715439409	0.0282486869003413	0	0	0.0268580863266076	0.0758360146001378	0	0.0507793310309157	0.128633513830005	0.0351650489682256	0.0313943121809128	0	0.195280221430726	0.0163903517980879	0	0.03	0.238184526181386	0.99049588747884
TCGA-A2-A0EM-01A-11R-A034-07	0.0323962620614501	0	0.00785565387332774	0.0579073226813414	0	0.177217534702529	0	0.0402057456349728	0.0110968185291383	0	0	0.0125387991232701	0.101887148184729	0	0.0482565785418651	0.149684125080816	0.0907805440042408	0.0841380702016153	0.176955378164001	0	0	0.00908001921670388	0.15	0.0939518583888557	1.03377467907454
TCGA-PE-A5DC-01A-12R-A27Q-07	0.0787772238223469	0	0.0121754369414344	0.0982758632754586	0	0.228176927714809	0	0.0364125434634958	0.0504625810044567	0	0.0153721771874505	0.00741485942826134	0	0.197598127513933	0.110317548091072	0.0992779421103188	0	0	0.0657387694469644	0	0	0	0.02	0.292217527002847	0.967023906824792
TCGA-A7-A13D-01A-13R-A277-07	0.00324990151687519	0	0.00109334437032673	0.0024101947482997	0	0.0228347987376537	0	0.0293897153018118	0.00014559952846422	0	0.0135484733167018	0	0	0.850805929745231	0	0.034530323901622	0	0.0398582976465453	0.00213342118646901	0	0	0	0.01	0.351114977833543	1.03988295620854
TCGA-BH-A0HK-01A-11R-A056-07	0.0923777588029029	0	0.0899499199084413	0.0862578303247495	0	0.259926357937142	0	0.057490111102722	0.0191260999708611	0	5.74462432949498e-05	0.00635736287931586	0.0563833629718611	0	0.0875298352125812	0.149230270354998	0.065182054068074	0	0.0301315902230557	0	0	0	0.03	0.24850124955702	0.983614686851661
TCGA-B6-A0IP-01A-11R-A034-07	0.147814913069107	0.0496975828665301	0	0.119621288338557	0	0.187530910368491	0.00127747900384782	0.0992367207731249	0.0457772887615068	0	0	0.0116789608878412	0	0.0222468384827129	0.114429816984501	0.0850249813512943	0.0373294639093252	0	0.0744587269449491	0	0	0.00387502825821203	0.03	0.24516702888049	0.990869042032881
TCGA-D8-A1XA-01A-11R-A14D-07	0.00351522596130892	0.0224579183634718	0.00538020162095438	0.0973684229983262	0	0.0660207746415407	0.0159122801710093	0.0500571331941152	0.110789618778092	0	0.0212999827068376	0	0	0.333690281659668	0.0209854823282582	0.111364971514216	0	0	0.124949879612074	0.00342010701088128	0	0.012787719439246	0.2	0.0596660306598863	1.07380332933774
TCGA-D8-A1X5-01A-11R-A14D-07	0.012095605696761	0	0.0220004154824693	0.0567315823908672	0	0.168374211379601	0.0100276279586696	0.0708177020441629	0.020123794572929	0	0.0162741633572953	0	0.156232282177831	0.0500512619414212	0.112354642318139	0.2664700426882	0.00240635978446483	0	0.0317097983063817	0	0	0.00433050990080758	0.24	0.0446589425737833	1.06603187773235
TCGA-D8-A27L-01A-11R-A16F-07	0.118422951090516	0	0.0587572006465702	0.0657003727925142	0	0.185672462261673	0	0.0505271852372422	0.0448777404093239	0	0	0.00230572381160871	0.00700446658364674	0.0756622903759103	0.0902608189586712	0.160959357825789	0.0215549695818943	0	0.115286770281464	0	0	0.00300769014317693	0.03	0.232719899680306	0.9865994941925
TCGA-D8-A1JJ-01A-31R-A14M-07	0.0193752110683676	0	0.00706716457912931	0.0587492303760979	0	0.12246826875332	0.00508287020665246	0.0273650035790684	0.0376127947906293	0	0.00835993686090918	0	0	0.31111830486022	0.0656639177323482	0.235759525559724	0.0652096062410272	0	0.0214059674361772	0.0146638341178756	0	9.83638384535344e-05	0.02	0.320846480768668	0.96052846308154
TCGA-A2-A1G1-01A-21R-A13Q-07	0.0639019196744984	0	0.00719832572979573	0.110113818223067	0	0.183696384228182	0.0711881165718202	0.0938069588995679	0.0135668872285642	0	0	0	0	0.0696662343923014	0.126499078645791	0.192311702407734	0.0111257704024165	0.0377874684343709	0.00669876751171288	0	0	0.0124385676501775	0.16	0.0841824298869579	1.05779691190438
TCGA-E2-A1IL-01A-11R-A14D-07	0.158718192926653	0	0.0754983225136634	0.0614536341131341	0	0.106469937543514	0.000420754162944169	0.0500727333194223	0.0140769207989882	0.0177442838430889	0	0.00614210017723751	0	0.124889172970551	0.0997914471818537	0.184104141345098	0.00407459798412442	0.00537000116944935	0.088669311973188	0	0	0.0025044479770908	0.02	0.306208336445478	0.958078847567688
TCGA-A7-A4SB-01A-21R-A266-07	0.178859209712429	0	0.177546750671791	0.0955301175718704	0	0.121990061332034	0	0.0598636774221953	0	0	0	0.039468627780787	0.00225205178534403	0	0.065065308892567	0.121246373003412	0.00290109641015561	0	0.135276725417414	0	0	0	0	0.421119577754762	0.908817378447121
TCGA-A7-A13H-01A-11R-A22K-07	0.0832213493056226	0	0.0361490116085214	0.057080881364258	0	0.101484103153755	0	0.0426812125063871	0.0730433532943539	0	0	0.00549939677449575	0	0.371723525271514	0.0836691750273519	0.0552227663530627	0.00682185324029143	0	0.0834033721003857	0	0	0	0.05	0.147282110382339	1.03831401087054
TCGA-BH-A0AY-01A-21R-A00Z-07	0.0485787991940111	0	0.000517227769513197	0.136460203319306	0	0.184544908686215	0.00614926798885298	0.0236758571428047	0.0236414901629059	0	0	0.0188685786315352	0	0.0709823949762668	0.0842161881948827	0.157581661153136	0.0395899926594601	0	0.20519343012111	0	0	0	0	0.43468950667877	0.900225372091184
TCGA-A8-A075-01A-11R-A084-07	0.0310878567627701	0	0.0333334211296065	0.105946610002707	0	0.158730214015376	0.0181292280433304	0.0676662596012103	0.0317689875165814	0	0.0235794752068321	0	0.00305567158075529	0.164530623541649	0.10858322069705	0.141235427081793	0.0403124456052541	0	0.0682902931520137	0	0	0.00375026606307062	0.14	0.104017705065169	1.04189192458367
TCGA-E2-A158-01A-11R-A12D-07	0.0744387931948915	0	0.0305431075895671	0.0891218486268869	0	0.146065748595867	0	0.215311734146769	0	0	0.0135448481028305	0.000605556305397188	0.00950005679900223	0.083269453632326	0.145151485857035	0.0945352405435279	0.0746409581767402	0	0.0203120920241472	0	0.00295907640501206	0	0.05	0.156067072124743	1.03032947550694
TCGA-BH-A0B4-01A-11R-A00Z-07	0.0570622671671296	0	0.00665588189972154	0.107201582145497	0	0.167279586823285	0	0.0801277963666048	0.0611638451804923	0.023904485166102	0	0.00313421113316571	0	0.0704821335836584	0.12935350387241	0.150471170428733	0.0125175771884375	0.011934654348265	0.118330351434383	0	0	0.000380953262115913	0.05	0.158353349447542	1.02372174788002
TCGA-BH-A0DV-01A-21R-A12P-07	0.125805879507695	0	0.0259568021753504	0.0855960550324895	0	0.138211839716306	0	0.0566339786160306	0	0	0	0.0557728807742066	0	0.0410952337250281	0.0217304583868959	0.241152747863786	0.00530943935867109	0	0.199974877805595	0	0	0.00275980703794564	0.03	0.227324473128975	0.988432515261914
TCGA-A2-A0EP-01A-52R-A22U-07	0.105858303798598	0	0.00728298037163299	0.0632987592833497	0	0.112267340555883	0.0376831932358413	0.0845454953394556	0.0839314902979882	0	0.0109416602951427	0	0.0151069657091286	0.214319758612918	0.0419252268088364	0.113964756739022	0.0862923262915834	0.00275683398407303	0.0197229189804538	0	0	0.000101989696093137	0.03	0.220968933264861	0.994315418690307
TCGA-EW-A1PE-01A-11R-A144-07	0.112881550700054	0	0.0873557888660359	0.0298762518098611	0	0.218095170035696	0.0178413395352535	0.0343640096847158	0.0359931818338156	0	0.00353579773369962	0	0.00202871748616297	0.137355661783351	0.105932690925375	0.12010196911295	0.00661632104428945	0	0.0715621802792778	0	0.000289495629270158	0.0161698735401927	0.03	0.261081112256079	0.9773911394854
TCGA-LL-A73Z-01A-11R-A32P-07	0.0942076865359498	0	0.0281730381813032	0.0888728698429194	0	0.170946349334149	0	0.0821370524733238	0.077497909523916	0.00538969396704754	0	0.0267500298140796	0	0.0337836977918387	0.179035776325702	0.106143035936032	0.0151189291977506	0	0.0910230680333019	0	0	0.000920863042686334	0.04	0.198906245414936	1.01475236058105
TCGA-AR-A1AJ-01A-21R-A12P-07	0.046969776097232	0	0.00931876251232662	0.0410696072684356	0	0.256642812766185	0.0472571723353306	0.10527691723409	0.0368633909129747	0.0215410750336098	0.040234396783332	0	0	0.085622809470024	0.146221558108723	0.127081612055708	0.0238739368986481	0.0020379331471706	0.00149813617287954	0.00154074138284473	0	0.00694936182048568	0.18	0.0773175024659135	1.06841400493104
TCGA-E9-A227-01A-11R-A157-07	0.0948203914339443	0	0.0175065747950955	0.141934955795989	0	0.279324533627605	0	0.0263945677888895	0.0247868488763147	0	0	0	0.0200919391516798	0.0143145965180019	0.067223513419727	0.177556133845806	0.0766052675715428	0.00336862727251686	0.0560720499028873	0	0	0	0.03	0.230000454981294	0.99125717999245
TCGA-AO-A0JB-01A-11R-A32Y-07	0.0758694257820909	0	0	0.163167952203589	0	0.0540916963339712	0	0.199773280712308	0.0602487783017963	0	0	0.0146767306024481	0.019265880199143	0.058323530924418	0.0929537009370064	0.205016809492023	0.00037538548121494	0.0131744380475963	0.0430623909823946	0	0	0	0.1	0.113189413844807	1.04702937752441
TCGA-A8-A09N-01A-11R-A00Z-07	0.038348163456379	0	0.00661127839431011	0.172990538513075	0	0.112192704691535	0	0.0756917855779314	0.0762998927845105	0	0	0.0508620335213742	0.0045039911810326	0.0476751090256231	0.134552388569082	0.135466656928858	0.0301111064174749	0	0.114694350938813	0	0	0	0.16	0.0837163694059818	1.0595307655254
TCGA-E2-A15A-01A-11R-A12D-07	0.0671179323030393	0	0.012300329521766	0.21842272448827	0	0.149403215050966	0.00934743348623888	0.0598251484865346	0.0395571566530253	0	0.0405173590378198	0	0.0173695618767247	0.100657943082624	0.110030172850358	0.0928520338899427	0.00856734644466269	0	0.0703161122617316	0	0.00371553056629621	0	0.13	0.106387957012403	1.05027490982595
TCGA-A8-A08A-01A-11R-A32Y-07	0.0287394612002634	0	0.00684625759028344	0.0310536138110932	0	0.207002844662795	0.000656830767306024	0.0913428112725483	0.0246993613678775	0	0.00901891811705047	0	0.000298309992159961	0.282874274046843	0.0725728520437877	0.191314402604944	0.0212868639442764	0	0.0279489685342836	0	0	0.0043442300444878	0.05	0.165738123629228	1.02979242922499
TCGA-AC-A5XS-01A-11R-A29R-07	0.0713438062744911	0	0	0.137271470958884	0	0.177920127042697	0.014858832875242	0.0814123481454664	0.0381747992378871	0	0	0.031601127002281	0.0220492518779399	0	0.0874393880125865	0.227288776831977	0.0122875404864145	0.0361084077116152	0.0444043511310042	0	0	0.017839772411514	0.15	0.0856621570187496	1.05281914453759
TCGA-BH-A209-01A-11R-A157-07	0.0932087416480282	0	0.00656482754959406	0.156594045658223	0	0.184885524955588	0.0690968398510006	0.0557720218674256	0.0206277346313345	0	0.00532512932312407	0	0.00399174110921964	0.0664453536511301	0.132319940689284	0.102950495356307	0.019336309860949	0	0.078486741291411	0	0	0.00439455255738127	0.08	0.133485590030062	1.03486895645245
TCGA-AR-A24S-01A-11R-A169-07	0.0563670915562049	0	0.00483626081008991	0.0167911853618194	0	0.180486999499916	0.000512571354002164	0.03645332502378	0.0248683865173848	0.00879806440326699	0.0014175444377547	0	0	0.191028443922003	0.0962256194319513	0.186612970824292	0.144301481034099	0	0.0466734836451694	0	0	0.00462657217826712	0.03	0.262513781368717	0.978161153516811
TCGA-A7-A26E-01A-11R-A169-07	0.0955736868240961	0	0.0136094968434935	0.035709148348391	0	0.283680493875704	0	0.0380564334845831	0.000142084073799196	0	0.0115016161384283	0	0.129444339106738	0	0.0778080127239684	0.234680088352891	0.00195983407527736	0	0.0746766273685134	0	0	0.00315813878411672	0.05	0.14873823881209	1.01937475593449
TCGA-EW-A1P6-01A-11R-A144-07	0.162796837479855	0	0.152064417196652	0.138426120409936	0	0.0659589929429046	0	0.0413622848313628	0.0135896448337466	0	0	0.00440184118748513	0.00660403094806607	0.0369022086584106	0.0563959140459494	0.181483842096883	0.00892212791279153	0	0.12974862184316	0	0	0.00134311561279694	0	0.397277200858206	0.918528550520613
TCGA-C8-A1HM-01A-12R-A137-07	0.0310907338340133	0	0.00384121711199751	0.351762278652334	0	0	0.202055614733517	0.0897049727836243	0	0	0	0.0504178821258669	0.00623808639882226	0	0.0795646132596407	0.125273115400159	0.00893102362113246	0.0090987395640696	0.0293778016560528	0	0	0.0126439208587699	0.18	0.0768157943382853	1.07647781253241
TCGA-OL-A6VQ-01A-12R-A41B-07	0.157067725051717	0	0.0106370665551233	0.106380439492463	0	0.248893714217858	0	0.0122028944779355	0	0	0	0.0101163651228698	0.00432194840503186	0	0.0909451126638163	0.0735937296505899	0.104828951991416	0.0312469923593871	0.139752123871631	0.0100129361401624	0	0	0.03	0.218194239835578	0.994572457667054
TCGA-E2-A1B5-01A-21R-A12P-07	0.0932539510457878	0	0.0597504230345267	0.17313805355592	0	0.191128592138793	0.0206124472375817	0.0870462073763739	0.106589380983529	0	0	0.0376578018658794	0.0105475039741214	0.0236944349511282	0.0687417469884876	0.0596963600501901	0.0140978122187565	0	0.0540452845789253	0	0	0	0.03	0.247478812467768	0.996479203831349
TCGA-A2-A0CV-01A-31R-A115-07	0.107671660367405	0	0.00578877547410181	0.14784003886909	0	0.249192641196465	0.00733244666893653	0.0760941701360177	0.00647877589557387	0	0	0.013800431610897	0.0104618800929984	0.0143778778388532	0.172887791502494	0.0995833459349477	0.0369558173761515	0	0.0481973008272399	0	0.00136247663625231	0.00197456957257673	0.08	0.130612723781286	1.05058313667137
TCGA-5L-AAT1-01A-12R-A41B-07	0.0381321614537288	0	0.00109076752339727	0.21752177605646	0	0.110978071590459	0	0.0835679031465735	0.0841805495716186	0	0	0.0505809648163246	0.0149373837055734	0.0177178320102984	0.110917278100495	0.128115512559813	0.0324482448384336	0	0.106678255284041	0	0	0.0031332993427838	0.17	0.0804513283598422	1.06490076759311
TCGA-B6-A0X4-01A-11R-A109-07	0	0	0	0.0176668886610119	0	0.159256233277081	0	0.112000528269088	0.000485280095674882	0	0	0.0715196568616768	0.010056922915267	0.0592664471133651	0.0418441885208342	0.344461584042316	0.0478074434103536	0	0.128014353128771	0	0.00762047370456013	0	0.29	0.0302990559945098	1.07082969975745
TCGA-E2-A105-01A-11R-A10J-07	0.0594462995309755	0	0.0145683278751473	0.0448608952337141	0	0.0901369265366742	0.00273603964025775	0.0592332278661675	0.0370493791712881	0	0	0.0132471009743312	0	0.423724131635544	0.0850876523766576	0.134931862420867	0	0	0.0335162870463297	0	0	0.00146186969204643	0.1	0.113113641845119	1.0701753356085
TCGA-AC-A3HN-01A-11R-A213-07	0.0950803457434268	0	0.0608967845603042	0.0914992194274133	0	0.13495791020425	0.00251157896950919	0.0586581587905241	0.0323423154061985	0	0	0.00595866261277745	0	0.197036383942138	0.0803077437143149	0.10533799102666	0.0306883531890248	0	0.103077676887629	0	0	0.00164687552582951	0.03	0.21352038486561	0.995623109451765
TCGA-A1-A0SO-01A-22R-A084-07	0.158638093754178	0	0.019261488095571	0.0856451225429816	0	0.217482704228631	0.019837163385763	0.10926275759582	0	0	0	0	0.00713960660314579	0.141024062037606	0.102799709834884	0.131991284462763	0	0	0.00691800745865678	0	0	0	0.04	0.19831358593739	1.01063041959821
TCGA-E2-A10B-01A-11R-A10J-07	0.0185593077321421	0	0	0.104966851313742	0	0.193207199396727	0.025907976846642	0.0139613289117379	0.0961321879586433	0	0.0518965558352412	0	0.0274226664392908	0.086190141713531	0.0894476307630983	0.130033834367321	0.0615431292992601	0	0.100731189422622	0	0	0	0.18	0.0734978329171273	1.05249702073343
TCGA-A1-A0SH-01A-11R-A084-07	0.130552424683255	0	0.0574830899148559	0.0490488886922373	0	0.189293318161094	0	0.0274981709640769	0	0	0.0115284030733207	0	0.0107348056954348	0.111615722190303	0.0504802438215382	0.183138841889692	0.00841380748146483	0	0.164561218603717	0	0	0.00565106482901091	0.02	0.280121457440292	0.96622280389893
TCGA-E9-A2JS-01A-11R-A180-07	0.00848231140553128	0	0.00622917343239871	0.148302102640479	0	0.108199242962274	0	0.0650305838051116	0.057750004433814	0	0	0.0109065666476703	0.0227069419507039	0.121837789937637	0.129270045585878	0.191657117348993	0.00198191384540582	0	0.124004327644875	0	0	0.00364187835922904	0.12	0.110284161515774	1.04368016517427
TCGA-A2-A04R-01A-41R-A109-07	0.0893112076257244	0	0.0178046511992402	0.0392564563449145	0	0.10676743160381	0	0.0261609608674817	0.0730036782756377	0	0.0198454873611278	0	0	0.367104545532701	0.0401452923261103	0.0532409170660244	0	0	0.165799223688214	0	0	0.00156014810901414	0.05	0.157612672211496	1.0307485315511
TCGA-C8-A12Q-01A-11R-A115-07	0.0303111113866054	0	0.00170391260659625	0.0201897083388232	0	0.142110689160802	0	0.0730710430326299	0.0333968081084653	0	0	0.013400786347892	0	0.363457131017332	0.0795198443859165	0.185698245526357	0	0	0.0571407200885801	0	0	0	0.25	0.0409012564100408	1.09581994345448
TCGA-AN-A0FT-01A-11R-A034-07	0.008521495702255	0	0.000509092328689279	0.119151862173276	0	0.160445359427661	0.00751591624140958	0.0439327472899603	0.0104533574528817	0	0	0.0388402522396431	0.00859559013592979	0.132859492629177	0.140709066929188	0.199722892565239	0.0410231389656519	0	0.0766465073915278	0	0.00616246673186217	0.00491076179564872	0.03	0.223472280373792	0.997620309978282
TCGA-4H-AAAK-01A-12R-A41B-07	0.0789123514262741	0	0.0106048443854479	0.0768743108400113	0	0.196884620693947	0.00162369735298865	0.0881780261664511	0.0160566632895435	0	0	0.0204393973376268	0.0319334993924839	0.0926813148631827	0.0763861344193804	0.178162003871717	0.00156656645916977	0.0158269488820655	0.112369727185718	0	0	0.00149989343399232	0.09	0.120714004605845	1.0307301439071
TCGA-E2-A15M-01A-11R-A12D-07	0.0770058651172679	0	0.00889621840128895	0.10074636190985	0	0.351394070349873	0.0220666763766414	0.072635059479649	0.00154337849370948	0.0285302076399797	0	0	3.40267553407626e-05	0.0323790049124775	0.0794430775064926	0.162738297145715	0.0412289392236978	0	0.0213588166880175	0	0	0	0.09	0.120820766715268	1.0483021610227
TCGA-A8-A08H-01A-21R-A00Z-07	0.0391217957213698	0	0.000897033586104431	0.0699345113668788	0	0.0986892713526467	0.0166270192458238	0	0.0180081699046798	0	0.0180997365421771	0	0.0234537216118212	0.0863619211193261	0.0278510900968834	0.417514423208298	0.0325853458091065	0	0.0946335838453238	0	0.0176003224944971	0.0386220540950637	0	0.371835345040779	0.929621854978274
TCGA-C8-A273-01A-11R-A16F-07	0.0937965548220265	0	0.055229656272037	0.00160697375455557	0	0.13428485729006	0	0.0559069491387275	0.0463464915546186	0.0047798393540821	0	0.00389617210568558	0	0.283691762901082	0.0501224996770419	0.180208696395542	0	0.00122488244741032	0.0554764105191927	0.0334282537679383	0	0	0.04	0.195515908858617	1.01154054198146
TCGA-BH-A0DE-01A-11R-A115-07	0.0531311077415399	0	0.00193802044990536	0.00411388580071769	0	0.31537870235985	0	0.0533366768177676	0.0688694614468994	0	0.0597370686519428	0	0.00124334142163057	0.0880362924307451	0.145336944143833	0.149290141432804	0.025667414250372	0	0.0321627836959211	0	0	0.00175815935607025	0.11	0.112467855093328	1.05026158190996
TCGA-C8-A12U-01A-11R-A115-07	0.0367029248568019	0	0.00604103474847586	0.208353482762734	0	0.0766527917885169	0.126062773862625	0.0723372873840637	0.0115500175980732	0	0	0.0271243049648546	0.00932119023054905	0.0456260235778485	0.107295135293026	0.112844972416772	0.0344183059110227	0	0.125669754604636	0	0	0	0.14	0.0951278145061147	1.04555851763409
TCGA-A2-A0EO-01A-11R-A034-07	0.0839317588998152	0	0.0406327016552913	0.105712998987101	0	0.238010081671407	0	0.076051683037068	0.019305307409067	0	0	0.000160010328897649	0	0.0863451429806226	0.104427815988274	0.103187204381925	0.0244992099103115	0	0.111890589071864	0	0	0.00584549567835502	0.04	0.177308885433989	1.01343504622741
TCGA-AC-A6IW-01A-12R-A33J-07	0.025912575867566	0	0	0.133765554610884	0	0.0952374855507027	0.0489513166040927	0.139932479618497	0.0693242058029095	0	0	0.0105192172019717	0.0567033414406232	0.00360722830774452	0.12630053686917	0.119936209098233	0.156966536411329	0	0.0128433126162767	0	0	0	0.18	0.0716094514081591	1.06119983873174
TCGA-LL-A50Y-01A-11R-A266-07	0.0500191810999293	0.0334798082924406	0	0.134655978832607	0	0.0323844931431482	0	0.0586714053299561	0.105413814313264	0	0	0.0675490801179643	0.0103865577984479	0.122034277002513	0.0676447839737061	0.14151499928126	0.052817397804944	0	0.113119033669576	0	0	0.0103091893402439	0.13	0.105996481610992	1.03699010315666
TCGA-A7-A0DA-01A-31R-A115-07	0.0517970748577096	0	0.00273234912916048	0.0548019150219992	0	0.0925091811662108	0	0.0332639690271524	0.034048950767188	0	0.0151866487227168	0	0	0.331023425253672	0.0933423019671729	0.243039585312086	0	0.0191510491433983	0	0.0183372351391261	0	0.0107663144924066	0.05	0.170937306436732	1.03873107203994
TCGA-GM-A2DL-01A-11R-A18M-07	0.0239578166274779	0	0.00484961217770394	0.0254617999212844	0	0.106004005522375	0	0.0537294314999272	0.0458975826116512	0	0	0.0167577268809017	0	0.171992561144608	0.0700910903743459	0.353419507766691	0.0470969487889924	0.0155721485601906	0.0613552698230607	0	0	0.00381449830078992	0.03	0.266240166088919	0.980431905734033
TCGA-E9-A244-01A-11R-A169-07	0.052097021313542	0	0	0.0885240773422233	0	0.244090194486248	0.0308773002497307	0.0754364304494664	0.0102558549801928	0	0.0322683854646485	0	0	0.245246719238154	0.10209767215899	0.109707696036363	0	0.00939864828044212	0	0	0	0	0.19	0.0657578563380809	1.07470473412018
TCGA-E2-A15C-01A-31R-A12D-07	0.170318531482966	0	0	0.187146042197377	0	0.170669281764197	0	0.104318169752139	0.0488948620766433	0	0	0	0.0243785228117663	0.0543467815021565	0.116678291657505	0.0324772023506369	0.0148371382529086	0	0.0731300642515633	0	0.00213365206362307	0.000671459836518301	0.04	0.182967162311254	1.02441422339043
TCGA-BH-A0BT-01A-11R-A12P-07	0.0633631684042979	0	0.000184216669903174	0.098690881279709	0	0.179061424674325	0	0.113691043343895	0.104018042037926	0	0	0.0323139931304287	0.00179882878334236	0.0882740463766654	0.126519050923951	0.0706771984174077	0.0328804799556362	0	0.0885276260025128	0	0	0	0.04	0.193987309459613	1.0147864602443
TCGA-BH-A0E9-01B-11R-A115-07	0.143937930487443	0	0.0284784351189057	0.123773380338818	0	0.325809467010756	0	0.00431589842193325	0.00868753265589939	0	0	0.0214477647482835	0.0147593715428962	0	0.0483482869872721	0.11915354371769	0.0403335130865216	0.00282550998242983	0.118129365901152	0	0	0	0.03	0.212989837860391	1.00111851899451
TCGA-BH-A18I-01A-11R-A12D-07	0.0704023632470296	0	0.00430058008235287	0.0738126935004739	0	0.209553088526039	0.0208960256807001	0.0925981561202578	0.0430998697115703	0	0	0	0	0.0683087788830063	0.100460350757952	0.125390771725752	0.064202727261018	0.0432026345285808	0.0829846887597632	0	0	0.000787271215503877	0.14	0.0977263154726065	1.04395691487004
TCGA-BH-A0HI-01A-11R-A084-07	0.0767239755002443	0	0.00753025041107945	0.0317874655526582	0	0.133878002928391	0	0.132583606127089	0.0361153153975867	0	0	0.0143100952551732	0.00325587345830638	0.27113079230771	0.0679676562110839	0.174355679958415	0	0	0.02759263229323	0.0162914579496759	0	0.00647719664935701	0.03	0.215011666166862	1.00399283632953
TCGA-A2-A0CZ-01A-11R-A034-07	0.129908191066823	0	0.0661835948670921	0.098864907330562	0	0.102636317975997	0	0.0627817804804314	0.0378706251321755	6.16583253038561e-05	0	0.0320866780977203	0	0.215288585932773	0.0702712317846818	0.0834833731298039	0.00125056076234674	0	0.0993124951142891	0	0	0	0.02	0.303566363454192	0.959367548597164
TCGA-D8-A1X9-01A-12R-A157-07	0.00137848543159183	0	0.00668673558046581	0.0623169905842066	0	0.266652363340574	0.00914965304739219	0.0693967465734699	0.0391154464286179	0	0.00134215727945599	0	0	0.141994207597282	0.105465753571318	0.217459850168392	0.0202077463054796	0.0108053042833718	0.0389809617730049	0	0	0.00904759803537691	0.15	0.0867612532220512	1.05920279281226
TCGA-BH-A18R-01A-11R-A12D-07	0.118583968938727	0	0.0247373288741391	0.0723691304047566	0	0.226760241163184	0.0626237111848675	0.0592684267864808	0.00966436952904204	0	0.00258609046022526	0.00178653534364035	0.0113537347118391	0.0284779195863212	0.114248973859325	0.129905750146939	0.0910842705842184	0	0.0465495484262939	0	0	0	0.04	0.179715625029335	1.00923881906991
TCGA-AO-A12B-01A-11R-A10J-07	0.0377080231739832	0	0	0.0813801240072045	0	0.229264835262683	0	0.0636170922618066	0.0600588924138942	0	0.0128722923070466	0	0.0122637366052415	0.0297396923768787	0.123412821483802	0.301366161888083	0.00911783733391173	0	0.0391984908854658	0	0	0	0.23	0.0492839937816073	1.07393115162962
TCGA-BH-A0B3-01A-11R-A056-07	0	0.00513724896150966	0.0687537702904715	0.087678311632754	0	0.094160429207699	0.0329356676599157	0.0898707231575131	0.0934464024438677	0.0305318827167621	0	0	0.0226708285580558	0.121364847910524	0.16616348834886	0.112588668161531	0.0487665491010467	0.000922122932402481	0.025009058917088	0	0	0	0.1	0.11524658820063	1.04661576441561
TCGA-C8-A8HP-01A-11R-A36F-07	0.0552089722867646	0	0.0310473905348165	0.119155520762125	0	0.148904276986707	0.0131632315162192	0.0900155999519714	0.114237072624561	0	0	0.0229800017120051	0.000289716258789852	0.12236699259966	0.0991603801540793	0.111741335187875	0.010903718975376	0	0.05129561799941	0	0	0.00953017244963955	0.09	0.116669043990858	1.0441616610949
TCGA-AR-A1AM-01A-41R-A22K-07	0.0838088527052191	0	0.0168665752780724	0.142889964411873	0	0.176834515737337	0.00895454759082313	0.0457996837910938	0.0385619941533124	0	0	0	0	0.134315492286124	0.0721870848068322	0.141936568828214	0.0296368945777291	0	0.108207825833371	0	0	0	0.08	0.13058400989703	1.0291778841247
TCGA-A2-A4S0-01A-21R-A266-07	0	0.0436879611980859	0.0141477983114339	0.10292799086727	0	0.151670778163112	0	0.0504119434049421	0.0985152988206846	0	0.00968221371937476	0	0.0512929294237769	0.0639442364645958	0.0100633146400834	0.144796222443126	0.0221153325241964	0	0.223420626948442	0	0	0.013323353070876	0.08	0.12669987815828	1.03017748812074
TCGA-AO-A126-01A-11R-A10J-07	0.0550975686199734	0	0.00812591643091593	0.128940695932938	0	0.269692078808984	0	0.102504331840289	0.0361108334062913	0	0	0	0.0139653734047924	0	0.0798877649486632	0.177018144114541	0.00763395293019288	0	0.121023339562419	0	0	0	0.03	0.217419177543436	1.00211309694178
TCGA-AR-A5QN-01A-12R-A28M-07	0.125134788772001	0	0	0.106131868899188	0	0.265579355334156	0.00511525286518031	0.00131687173082178	0.00698072500817897	0	0	0	0.0066906149128431	0.0114377086461626	0.139710303588273	0.197991799311518	0.00708190875983237	0	0.121578527222545	0	0	0.00525027494930119	0.04	0.1954319480799	1.0079995739405
TCGA-A8-A08F-01A-11R-A00Z-07	0.00860690322128441	0	0.00594332814304436	0.119255335283967	0	0.182501175694865	0	0.0434821631753769	0.043630414180923	0	0	0.0263370155032494	0.0139012362612477	0.196384515351333	0.0934712841531496	0.229444977437362	0.0140157299330883	0	0.0181289779101611	0	0	0.00489694375094862	0	0.375780557512196	0.929412149787148
TCGA-PE-A5DE-01A-11R-A27Q-07	0.118708091621164	0	0.0679782913337097	0.271562826248399	0	0.138669256883065	0.0208146084588239	0.103509632520803	0.0601930060875368	0	0	0.0138234197838338	0.0157023913374316	0.0400625260185022	0.0970992765600646	0.0295650091321505	0.0186786416319951	0	0.00363302238252025	0	0	0	0.03	0.241029719296574	1.00697426997382
TCGA-A8-A076-01A-21R-A00Z-07	0.0735954071216309	0	0.0322323988639541	0.140191882645919	0	0.117482653601984	0.0141378380523371	0.0116461286451066	0.0518329130862557	0	0	0	0.0110602267082052	0.120209282377291	0.0714012803749462	0.214350266639572	0.0269486952331853	0	0.105684755664626	0	0	0.00922627098498716	0.05	0.160013356523045	1.01396032190767
TCGA-A2-A3XZ-01A-42R-A239-07	0.219094916503355	0	0.0522423841660199	0.065133226450404	0	0.100186723171697	0.045823395084251	0.0761663920819098	0.111522915871393	0	0	0.0239342205125434	0	0.0269710655437373	0.0473425159591137	0.098857171749102	0.0813539347459976	0	0.0453719991255239	0	0	0.00599913903495218	0.01	0.35278738019844	0.938684435068139
TCGA-AR-A256-01A-11R-A169-07	0.0422339758185743	0	0	0.0495418327831286	0	0.135012341504547	0	0.0815257326309911	0.0313647242508069	0	0.0196958062560091	0	0.0110524596102454	0.297044360668808	0.0606618038729245	0.106912211145021	0.0487476089378672	0.116207142521078	0	0	0	0	0	0.392683756524608	0.922054932128409
TCGA-BH-A0DG-01A-21R-A12P-07	0.119965458504409	0	0.0387703864338848	0.0604771844361954	0	0.179407874278363	0.018719905154041	0.0798438568264229	0.0403370768204109	0	0.00842423798935823	0	0	0.124960991248747	0.0954075649905661	0.147258515476805	0.02999321829501	0	0.056433729545786	0	0	0	0.03	0.224768312623182	0.991574518159737
TCGA-C8-A26Z-01A-11R-A16F-07	0.170315230438338	0	0.0849499591177089	0.061215978395971	0	0.106736798836548	0	0.0457589672890319	0.0275869726740426	0	0	0.0375868866559164	0	0.000222247099919045	0.111619698881644	0.220989050310263	0.0286701462605308	0	0.0701946969442303	0.022318555062737	0	0.0118348120331183	0.02	0.325081929659236	0.950639778070274
TCGA-BH-A0HW-01A-11R-A034-07	0	0.00418343048133968	0.00705258030213653	0.0942833338066569	0	0.0379994155152972	0	0.0186870501199432	0.055166036806093	0	0	0.0336659477074032	0	0.22667948982618	0.0200126632216539	0.252361928486003	0	0.116966977309755	0.132941146417539	0	0	0	0.15	0.0936275371813904	1.05464588042847
TCGA-A1-A0SD-01A-11R-A115-07	0.0919601108679933	0	0.0108450002349486	0.0418483057469641	0	0.235642617816489	0	0.046715899282844	0.0483677706735649	0	0.0100602974955581	0	0	0.0617673373977792	0.167181714492837	0.147166140258358	0.0204967016070952	0.0195082793848688	0.0984398247406994	0	0	0	0.09	0.120584044532994	1.04281891967666
TCGA-A2-A0CX-01A-21R-A00Z-07	0.0620988498268389	0	0.00310524484598684	0.0333670676694125	0	0.281434082225581	0.0099858293405654	0.0102592048847601	0.062853500408323	0	0.00722625830739796	0	0	0.222452275445138	0.0639271744902746	0.182871765578127	0	0	0.0604187469775946	0	0	0	0.14	0.104464529473234	1.04841411786723
TCGA-AO-A03R-01A-21R-A034-07	0.114401914242749	0	0.0301110438492762	0.157320112638151	0	0.0953177465901158	0.00841634509350533	0.164005484460571	0.0860667262401391	0	0	0.0608686763668595	0.0156411461847496	0.0228582714290552	0.0761542079036567	0.0830495721967933	0.0270298348735336	0.0138511493057265	0.0417468093913305	0	0	0.00316095923378709	0.04	0.201018066903711	1.01442252866148
TCGA-PL-A8LZ-01A-31R-A36F-07	0.0370133009865046	0	0.0277200946972502	0.0412294379890723	0	0.170732619684201	0.0780529864494694	0.0791626573992134	0.0769056873967891	0	0.0519104807859334	0	0	0.0895474196261445	0.223861983778034	0.0944242044019332	0	0	0.0294391268054545	0	0	0	0.14	0.103378563345801	1.06875331850654
TCGA-BH-A1F8-01A-11R-A13Q-07	0.0527012151090276	0	0.042320002405526	0.138777830388645	0	0.185431081764889	0.0028589155585449	0.110929698750149	0	0	0	0.0127642136143056	0	0.0278163434434604	0.0212578360060947	0.219264408444968	0.0259816185870551	0.0954988758509753	0.039711900760578	0	0	0.0246860593157816	0.08	0.131743138759475	1.02972863754622
TCGA-BH-A0BZ-01A-31R-A12P-07	0.0384987369050868	0	0.00398066476362546	0.123893813258298	0	0.127816254666793	0.0435376558484846	0.0611141597538826	0.113998611803963	0.0394850039020442	0	0.0171042195601941	0.00573744178454639	0.109480458212109	0.124410203571435	0.122132677449001	0.0120591392808513	0	0.056750959239686	0	0	0	0.17	0.0798294300640438	1.06176533384574
TCGA-AC-A8OP-01A-11R-A36F-07	0.137851994777368	0	0.00669740635269012	0.0707158939133123	0	0.134976035133766	0	0.12805065621037	0.0336102464864469	0	0	0.0242868722140333	0.00277752420888582	0.148387112348554	0.0945660028871941	0.130693750100287	0	0	0.0744817826267791	0.0129047227403139	0	0	0.03	0.21919372494594	0.995860836924453
TCGA-GI-A2C9-01A-11R-A21T-07	0.0132554411304688	0	0	0.0257370768471098	0	0.104971537463682	0.00292992734092259	0.0384761374574955	0.0417242635678593	0	0	0.0186874010310333	0	0.118530770739566	0.0485287879348862	0.302868607466431	0.121092915831699	0.077153649049042	0.0860434841398045	0	0	0	0.03	0.222576084734102	0.995084040779506
TCGA-AO-A125-01A-11R-A10J-07	0	0.00833091989544458	0.00346696454597602	0	0	0.0349136649401403	0	0.15301289020062	0	0	0	0.0389782672673331	0	0.335190830436075	0.00255161314231563	0.255970518028185	0	0.107207585499362	0.0603767460445487	0	0	0	0.18	0.0690468938593373	1.08525852114918
TCGA-EW-A1OZ-01A-11R-A144-07	0.0155500263709199	0.0137142086365811	0	0.0722061617006243	0	0.0435297257645532	0.0185566501627683	0.0497218539606988	0.0932876303731688	0	0.0156881406722498	0	0	0.272934040491006	0.0400515968618171	0.225937959238212	0.00745534056497226	0	0.122305244531435	0	0	0.00906142067099304	0.05	0.15021427128764	1.03113346464738
TCGA-A7-A0DC-01B-04R-A22O-07	0	0.00868770201752931	0.037343834107101	0.00827579146333322	0	0.308933740278104	0	0	0	0	0.0478634597541567	0	0	0.102998676335239	0.00550046799311353	0.266062396533914	0	0	0.214333931517509	0	0	0	0.14	0.0946071641024294	1.04514335580779
TCGA-BH-A0C0-01A-21R-A056-07	0.0294912775577505	0	0.0119271849702774	0.130743824482326	0	0.171726381530833	0.0459935182908003	0.08246279071276	0.0479473324610043	0	0.0203833872784483	0.017003698091971	0.0139669796910465	0.0657518172505715	0.0951531138585054	0.134269966812106	0.0411689611272503	0	0.0869336218980269	0	0	0.00507614398632189	0.19	0.0654070946436879	1.05798253991772
TCGA-AN-A03Y-01A-21R-A00Z-07	0.0379227931909207	0	0.00500791616162908	0.195127128130394	0	0.134471421834339	0.0154756957975246	0.113345984965156	0.0713934032779138	0	0.0164602209254931	0	0.00665785634803806	0.0569663473666448	0.124558445863788	0.147667674371114	0.0120480436165251	0	0.0628970681505201	0	0	0	0.09	0.120283092126572	1.04908849631301
TCGA-D8-A145-01A-11R-A115-07	0.169269307553236	0	0.246116982438774	0.060448462642471	0	0.152676916578135	0	0.0356776190591082	0.0258515923248927	0	0.00541194892779332	0.0166355174702475	0.0197549517592476	0.0774793267241086	0.040629597817062	0.0637746615534777	0.00420389609058708	0	0.0820692190608591	0	0	0	0	0.462422798258615	0.889279271296116
TCGA-OL-A66I-01A-21R-A29R-07	0.014522697636622	0	0.00732398160071784	0.279489008558304	0	0.101215811155849	0.0646468486087804	0.0515481524814181	0.138520005762146	0	0	0.00157808483860258	0.0030251819915771	0.0739725291781505	0.0957724689793617	0.0400024654940214	0.0896241184905875	0	0.0364912009645727	0	0	0.00226744425928915	0.09	0.121173662909548	1.05510984437965
TCGA-OL-A5S0-01A-11R-A28M-07	0.0578339625841847	0	0.0011808172489986	0.0819239314103234	0	0.0253799979625461	0	0.10994609610521	0.0793476920824757	0	0	0.0231171692782616	0	0.281806601146266	0.126103998784525	0.179793011891042	0.02487503313864	0	0	0.00869168836752674	0	0	0.04	0.188713244477285	1.02314131004428
TCGA-B6-A0I5-01A-11R-A034-07	0.150274082813578	0	0.0403687270526158	0.0905582461339774	0	0.117035152738618	0	0.140737214182561	0.0459433548932643	0	0	0.00363706596843009	0.00241672084242292	0.141073203739605	0.0577430979474782	0.126975530680519	0.0432535476833559	0.00892249888376757	0.0303233028805158	0	0	0.000738253559290869	0.03	0.215989526510534	0.998110969459784
TCGA-Z7-A8R6-01A-11R-A41B-07	0.0569606545084052	0	0.0147189157339197	0.0917445093015024	0	0.158994450153619	0.00761451576654802	0.0442402022943794	0.0577721720153951	0	0	0.0103350555361717	0.00863704461588851	0.217567821743282	0.138542284489079	0.063672788758426	0.0540557162639512	0	0.0751438688194333	0	0	0	0.04	0.197137378685092	1.00846631628947
TCGA-LD-A9QF-01A-32R-A41B-07	0.0385997488818211	0.00882233018935798	0	0.113045199659934	0	0.0876386750573956	0.0115163437020032	0.0960851800304399	0.0847095614079586	0	0	0.014058404459914	0	0.366048481805691	0.0803437013977811	0.0683998988227364	0.00542043019671461	0	0.0253120443882522	0	0	0	0.14	0.0991291047770913	1.06756269922677
TCGA-C8-A134-01A-11R-A115-07	0.0258566960596383	0	0	0.0787785474848389	0	0.104848003576215	0.0418271469534151	0.0584582672133802	0.047217149240004	0	0.0316183210410619	0	0	0.285816384981607	0.176593205748423	0.0846082567221882	0.0280006477264981	0	0.0363773732527299	0	0	0	0.1	0.112563860478094	1.06056801874398
TCGA-AN-A0XT-01A-11R-A109-07	0.100697099629096	0	0.0198877919572696	0.132563648837123	0	0.204232203136669	0	0.036093884646253	0.0272285471502346	0	0	0	0.0432865121272846	0.0408295547178928	0.118683116102136	0.0784429497189298	0.0202215325246171	0	0.167879447471081	0.00995371198141353	0	0	0.05	0.163470741086944	1.01889895236202
TCGA-BH-A0HA-01A-11R-A12P-07	0.0783933911432777	0	0.00883785744811223	0.0767489450840018	0	0.206308312754239	0	0.0911960519146698	0.0666854445821878	0	0	0.0417372224163018	0.00531642294447682	0.045491681733514	0.146004806282905	0.0586812430939754	0.032751052741687	0	0.139413431317612	0	0	0.00243413654303992	0.04	0.176595437013796	1.02060077834848
TCGA-AR-A251-01A-12R-A169-07	0.109251237550181	0	0.0117362251818092	0.0738729896737209	0	0.178970688224821	0.0365497540198923	0.0693621554208848	0.00363735730783952	0	0.0373486999150948	0	0.00264161278255649	0.0823913958239771	0.133711642195198	0.14322466593569	0	0.104243026360628	0.0127523700919463	0	0	0.000306179515760262	0.07	0.138569714613545	1.03720548257399
TCGA-C8-A26V-01A-11R-A16F-07	0.0800672385609263	0	0.00488830196112259	0.0650299873719785	0	0.224242847298633	0.00600742225143559	0.0138331627694162	0.0668209430701761	0	0.0778047286939608	0	0.0043859894729402	0.176964722341968	0.0727770473096802	0.113335255287824	0.0431025792922064	0	0.0507397743177314	0	0	0	0.0600000000000001	0.142313906923278	1.02715519877286
TCGA-OL-A5D7-01A-11R-A27Q-07	0.0485690746926973	0	0.0507052906622827	0.142299342024176	0	0.133178169349036	0.0891809706794033	0.106688446626924	0.11739601572322	0	0.0462586827803442	0	0.00685838684455066	0.0420918780922073	0.114851919901143	0.0699686196050733	0.00504825991620841	0.0090673832942996	0.0143955887575222	0	0	0.00344197105091194	0.05	0.158224377810811	1.03668335238529
TCGA-E2-A1IU-01A-11R-A14D-07	0.100478832019761	0.0282724267075799	0	0.105538975765508	0	0.128840906338616	0	0.124314405752943	0.0443294906171441	0	0	0	0.00164765201016447	0.0779004116487545	0.110120272595979	0.135077715820164	0.0351281010586916	0	0.108350809664696	0	0	0	0.05	0.152064799966866	1.02263157975237
TCGA-AN-A0XO-01A-11R-A109-07	0.0523626324977995	0	0.0116596537042976	0	0	0.123726284814543	0	0.0722382330923778	0.033520120966239	0	0	0.0218788453783282	0	0.305941591144793	0.00801252862688326	0.0678998298628745	0.0872653855838694	0.0716840376395202	0.107340059213776	0	0	0.0364707974746985	0.02	0.301429244650632	0.962070110340165
TCGA-AN-A0AR-01A-11R-A00Z-07	0.0607985771077998	0	0	0.0583134893165471	0	0.193669374340169	0	0.0293317494607712	0.103572829735119	0	0	0.014124547938958	0.00827808125743573	0.127177368117647	0.0639909162151718	0.15419486587573	0.147748158731466	0	0.0388000419031856	0	0	0	0.14	0.102352024875782	1.04106700176871
TCGA-E2-A1IO-01A-11R-A144-07	0.0828681603579235	0	0.010311456474097	0.0900661411151397	0	0.276815208152538	0	0.0892278817046948	0.0559254802059657	0	0	0	0	0.0816547206290398	0.095466468201111	0.0879391717248853	0.0404875142593493	0.00502562297642148	0.084212174198835	0	0	0	0.12	0.109271590115564	1.0477791789396
TCGA-D8-A27H-01A-11R-A16F-07	0.0884238512478027	0	0.010192222286445	0.0430647922544385	0	0.152196008228694	0.00124977467005795	0.0490903528351254	0.0362901068544741	0	0	0.000458702323054939	0	0.231481741457195	0.0955025194336937	0.183476241832904	0.00729428209491962	0	0.0922397716342951	0	0	0.00903963284689981	0.1	0.11325113479652	1.04179721141439
TCGA-A7-A56D-01A-11R-A27Q-07	0	0.00903087375944351	0.0669568622450834	0.0134328173644105	0	0	0	0.0597581434903405	0.0893986217260704	0.00869186696993646	0	0.0471803110545162	0.0166532075818582	0.357898570279238	0.0182721720498724	0.160204873267069	0	0.0652488352859747	0.0872728449261868	0	0	0	0.14	0.0955003535824681	1.06320485953442
TCGA-GM-A3XL-01A-11R-A22U-07	0.0368670986394926	0	0.0486784776684824	0.208869881384573	0	0.0855953810866307	0.11470750431293	0.0811464711934604	0.0276386161119581	0	0.037744071086798	0.00296531128590204	0.00808019232945054	0.0449193068526015	0.0994030213397681	0.124346910362782	0.0288772592498039	0.0184337923797897	0.0298559284153504	0	0	0.00187077630022657	0.08	0.131505191907299	1.03468449104921
TCGA-BH-A0DX-01A-11R-A115-07	0.021071154594192	0.00324711510960475	0	0.0416216788668611	0	0.0519475260029094	0	0.0472309770996545	0.0525500113450981	0.0037637115280343	0	0	0	0.489222527866669	0.0492192355554388	0.110137913944187	0.0067518427230266	0	0.123236305364324	0	0	0	0.05	0.157715017920754	1.05905149461056
TCGA-A2-A4RX-01A-11R-A266-07	0.201472834284149	0	0.0507018896070276	0.0801792621408881	0	0.188831632010633	0	0.0471071336893104	0.0477726316415022	0	0	0.0131056256761748	0	0.144223934891361	0.070076872448056	0.0810491656908873	0.0210805972992056	0	0.0543984206208052	0	0	0	0.02	0.298158488911714	0.964072235672016
TCGA-B6-A0X1-01A-11R-A109-07	0.0247294118036101	0	0.00537200260922392	0.241928732117767	0	0.0550361452729776	0.0998927062054048	0.10879114008233	0.0306465636401025	0	0	0.0654547803333874	0.0355654459284908	0.0507225788944838	0.0656346609918377	0.110991965650046	0	0.0767806803920439	0.0243508943669444	0	0	0.00410229171134878	0.13	0.109184413760517	1.05273147194972
TCGA-S3-AA0Z-01A-11R-A41B-07	0.067233306735271	0	0.00765603800677751	0.0732261233203582	0	0.0864845706165807	0	0.179740644155095	0.0549980416138596	0	0	0.0232890907204685	0	0.237015464342267	0.1225758863646	0.127127412971996	0.010589809799374	0	0.0072758852343825	0	0	0.00278772611896959	0.17	0.0782145552864107	1.0689046966912
TCGA-BH-A1FH-01A-12R-A13Q-07	0.200234155886965	0	0.128502607415855	0.0721306915086043	0	0.119408002522557	0	0.00693508599735165	0.00691556680300153	0	0	0.0294208248132199	0.00891566222098627	0	0.0398173463835159	0.212309943939773	0.0293529395335393	0	0.143969785868735	0	0	0.00208738710589542	0	0.422205622008541	0.906063288231483
TCGA-AR-A24W-01A-11R-A169-07	0.14469070762407	0	0.0628637447601448	0.0784376308614317	0	0.227455626802631	0	0.0410743904654692	0	0.00431989527879717	0	0	0	0	0.00275566399245792	0.134581561589023	0.0423569393211944	0.0499984491739974	0.173736202654855	0.0298665347746608	0	0.00786265270126645	0.03	0.267570264299148	0.973638452357283
TCGA-A8-A06T-01A-11R-A00Z-07	0.060921246428531	0	0.014148208978433	0.141903183777538	0	0.193578544824882	0.0284827035297864	0.098821388099462	0.0372406156516347	0	0.00806306053912905	0	0.00149755198005864	0.0597829534376246	0.150444736175487	0.1446493723171	0.0320759706493133	0.00810723830493575	0.0202832253060844	0	0	0	0.14	0.0955501532832131	1.06035646357346
TCGA-B6-A0RM-01A-11R-A084-07	0.0534398323053597	0	0.0115332698156215	0.0523496883018581	0	0.238833717676314	0	0.0428413622119102	0.0199587965005114	0	0	0.0184613375114393	0.00628201054202703	0	0.0729517841669594	0.0994763474163937	0.0752859436930407	0	0.308585909858565	0	0	0	0.08	0.12744319218317	1.03571822326412
TCGA-A2-A04N-01A-11R-A115-07	0.0609897169013177	0.0314289082058362	0	0.114464261393243	0	0.174067698541267	0.0034825537897899	0.0910055015530549	0.0198572299640372	0	0	0	0.0107404876325187	0.159046288072626	0.0812982864902728	0.0996182118730525	0.00756207657896626	0	0.141054620744596	0	0	0.00538415825942263	0.08	0.131241390665433	1.03022175029451
TCGA-E9-A226-01A-21R-A157-07	0.0441656545027382	0	0.00173983049341247	0	0	0.219536494352315	0.00853414007784151	0.0736880859750677	0.0515065456786603	0	0.0243721522145307	0	0.00999246675951246	0.308449149361517	0.00989430106980039	0.158817718590088	0.000618437305856681	0.0260982442521886	0.0625867793664711	0	0	0	0.14	0.0978027089969316	1.05763591208864
TCGA-BH-A0BJ-01A-11R-A056-07	0.119820847148014	0	0.0740022375182778	0.0944325887818339	0	0.204388793643221	0.00840368166073529	0.0174844137546425	0.0334125999312733	0	0	0	0	0.143602891196046	0.0684915547313905	0.113391279455279	0.0120322573294452	0	0.110536854849841	0	0	0	0.02	0.269155889559703	0.97293728126182
TCGA-E2-A10C-01A-21R-A10J-07	0.128291921713718	0	0.0170539926156393	0.14787808779434	0	0.101319053102188	0.0129413025249833	0.0750372853216797	0.131757716888814	0.0149546356279274	0	0	0	0.170505012139327	0.0609071133597148	0.106665694124962	0	0	0.032688184786706	0	0	0	0.04	0.200684303484117	1.00953956891704
TCGA-BH-A5IZ-01A-11R-A27Q-07	0.0356911093726592	0	0.0216306005285052	0.0838189505755474	0	0.119972292905544	0	0.0297789109248356	0.0171795537856482	0	0.0314712264401421	0	0.0148349027088659	0.346592306203114	0.0355978453201628	0.1632975963535	0	0.0392694130531573	0	0.0317579691159343	0	0.0291073227123841	0.15	0.0919157775768017	1.06806019379045
TCGA-E9-A1RD-01A-11R-A157-07	0.048290659339709	0	0.0122636271980347	0.0632731981199091	0	0.183172089582323	0	0.0435958598832597	0.00945581989354306	0	0.00819291123040876	0	0.105835624731861	0	0.0711869644479176	0.298622472248887	0.0660908221630404	0	0.0875028936225757	0	0	0.00251705753853047	0.15	0.0925378639864936	1.03853620099121
TCGA-AC-A5XU-01A-11R-A28M-07	0.0202569217516555	0	0.0549811563472057	0.102900538879338	0	0.144851325201932	0	0.0633995850418141	0.0713789229597647	0	0.0101628727671814	0.00282206660240579	0	0.272248402496904	0.0724701946432343	0.12391443478302	0.0132042834412242	0	0.0393266405243917	0	0	0.00808265455992874	0.13	0.10883919168059	1.04917027380423
TCGA-E2-A576-01A-11R-A31O-07	0.072446168972461	0	0.150069664523756	0.100356136700818	0	0.0363136920589447	0	0.111150340695581	0.109495367729658	0	0	0.0536562391789441	0.00375893673826967	0.0275255610265722	0.0692136622174434	0.0543503308772594	0.0224146840970984	0.00545234591767301	0.183796869265521	0	0	0	0.02	0.310605500394177	0.959936778801479
TCGA-E9-A295-01A-11R-A16F-07	0.0477492493973255	0	0.0186465374788451	0.100050091696868	0	0.15707083059955	0	0.063771515339132	0.0607798741848096	0.00314584586360924	0	0.00978743016098328	0	0.0237807104910912	0.117141780336603	0.151898437994643	0.101497520635565	0	0.144680175820975	0	0	0	0.03	0.224364174019636	0.990225644109894
TCGA-LD-A74U-01A-13R-A33J-07	0.080877922699264	0	0.013248838417067	0.0549303785375027	0	0.0721401370803794	0	0.032919151139398	0.0171563702653904	0	0.00331380070423474	0.0061361084170467	0	0.39782794266349	0.0452418707083346	0.153066528857997	0	0	0.123140950509895	0	0	0	0.02	0.291466261637908	0.976430764473612
TCGA-E2-A570-01A-11R-A29R-07	0.0748247493590108	0	0.0107494912434171	0.0561514796901684	0	0.205760884371499	0	0.0729375101039108	0.0355009530225228	0	0	0.0246649540886901	0.0192841989389154	0.0935512136239855	0.0618267473309828	0.228226846501037	0.00156613275853607	0.0128403379910849	0.0843444611881963	0	0	0.0177700397880432	0.07	0.13914703181722	1.02399008513007
TCGA-E9-A1NF-01A-11R-A14D-07	0.0184107863204385	0	0.00395529307438237	0.0172450474462123	0	0.10404296399868	0	0.0224587935096645	0.053635399622518	0	0.0129564750989836	0	0	0.405859714618898	0.0537651454033995	0.26299672539339	0.00621765610345541	0	0.038455999409977	0	0	0	0	0.510440625269938	0.860214344147665
TCGA-E9-A1R4-01A-21R-A14D-07	0.0257541483897059	0	0.00234413648480092	0.0947719257238123	0	0.2514566052912	0.0190875378474586	0.0556064988854852	0.0668420487159428	0	0.0383226874521344	0	0.0225016851993124	0.0380072671361647	0.0951911901219367	0.199748009963367	0.0279551648833414	0	0.0567273121257898	0	0	0.00568378177954837	0.09	0.117363041581087	1.04150540401879
TCGA-B6-A409-01A-11R-A24H-07	0.102967413135197	0	0.00413451983132115	0.0836858867887993	0	0.0742481003422943	0	0.0688545941575967	0.126186516815027	0	0	0.0164372577473444	0.00411335255468085	0.181699355293413	0.134702105007883	0.0821544753369192	0.0291680623669468	0	0.0874059413480464	0	0	0.00424241927453106	0.05	0.144683510887442	1.02972725914476
TCGA-EW-A423-01A-11R-A24H-07	0.00687489260622634	0.00136470802169299	0	0.16358523223048	0	0.0627688254401208	0	0.0406994049685155	0.130336087224812	0	0	0.020646257377441	0.000376132263916887	0.139717183319243	0.128686314572117	0.223218972822688	0.0107968603497516	0	0.0688397759740097	0	0	0.00208935282898545	0.05	0.159411505813233	1.02871100467764
TCGA-OL-A6VO-01A-12R-A33J-07	0.0106909893107378	0	0	0.0477573062431247	0	0.113937347489121	0	0.0722457032144286	0.0568514856958872	0	0.00934546186107154	0.00170301639758224	0	0.52572198617242	0.0718035894692599	0.0686321462362858	0	0.0201101132809171	0.0012008546291636	0	0	0	0.14	0.0952478123255982	1.103708964781
TCGA-EW-A6SD-01A-12R-A33J-07	0.0106840621644549	0.0038870344637963	0.0170901694549156	0.120044812100267	0	0.148005022639516	0.0677705605854894	0.0865304979052659	0.0483107882765686	0	0.010828483987015	0	0	0.12450328535964	0.135683998558056	0.130935775456361	0.0504257912414467	0	0.0411571665811117	0	0	0.0041425512260951	0.23	0.0470572678670244	1.07125052601284
TCGA-GM-A2DH-01A-11R-A180-07	0.0899472380444431	0	0	0.145152260463216	0	0.16003472614229	0.0469023581958471	0.103916487072204	0.0796197494652339	0.00883201248068147	0	0.0116816336440971	0	0.112833350301923	0.0927961199969927	0.0817793676732605	0.0237233521185635	0.00240788538839865	0.0403734590128491	0	0	0	0.04	0.173798812451442	1.02241298955065
TCGA-LL-A5YM-01A-11R-A28M-07	0.00891870939365295	0.0213725115985928	0.0155771219755286	0.133716350342703	0	0	0	0.0417515710678272	0.0739312428447845	0	0.0339733618321366	0	0.00709345887697679	0.243554578562785	0.0582523982689863	0.207073414934149	0.0127520501302791	0	0.142033230171598	0	0	0	0.05	0.158137663621079	1.02302314705296
TCGA-BH-A0H6-01A-21R-A056-07	0.0531779596575095	0	0.0105732674684411	0.0446513182352787	0	0.161274705406088	0	0.0391818868733535	0.0109951198678025	0	0	0.0144184742357386	0.0467154129793302	0.0455572625504694	0.0578971236307374	0.35042583074818	0.0627285753546229	0	0.0993492910028993	0	0	0.00305377198954905	0.05	0.146624860098607	1.0205721102968
TCGA-E9-A1N8-01A-11R-A144-07	0.0812633215227327	0	0.0023101233077011	0.0877806865464876	0	0.0468731411370642	0	0.122233226524364	0.00806241385229736	0	0	0.0262003665902487	0	0.33089367134979	0.199655699104513	0.0947273500648013	0	0	0	0	0	0	0.03	0.216496457269208	1.02367084845026
TCGA-AR-A24Z-01A-11R-A169-07	0.0277356929728282	0	0.0107343873796557	0.0399626831720103	0	0.108446206297063	0.000435003853304615	0.0605475853539211	0.0179289198013247	0.018325169810622	0	0	0	0.340101208344985	0.0372127473987452	0.321576336144571	0	0	0.0149032052521067	0	0	0.00209085421886153	0.05	0.171698706625553	1.04344076917108
TCGA-A7-A4SD-01A-11R-A266-07	0.0869264657239943	0	0.00938987503067814	0.0988775328154456	0	0.203192789594997	0.0290912580297332	0.0758679758008197	0.0847183515158446	0	0.0350604397304071	0.00998556599737696	0.0267636594101243	0.172725025369524	0.124826202269128	0.0238402494219493	0	0.0187346092899772	0	0	0	0	0.1	0.112734028369029	1.05553693812352
TCGA-A7-A13E-01A-11R-A277-07	0.00115141517690016	0.00527592011807585	0.00774997428630575	0	0	0.203456079568376	0	0.0467812318273437	0.066821756759175	0	0.0273770835939709	0	0	0.596037929780597	0.0137754848334444	0.0239003051025176	0	0	0.00554272537279987	0	0	0.00213009358049341	0.23	0.0481126851342293	1.14311563356161
TCGA-AR-A0U0-01A-11R-A109-07	0.00818743943677908	0	0.0282618774481419	0.136717378298121	0	0.0965692511106801	0.0648064213629552	0.094672579448661	0.0179714930165772	0	0.0964389571060404	0	0	0.096894739107052	0.208328217700328	0.105700180802204	0.0233715122594527	0.00293386878941515	0.0191460841135932	0	0	0	0.18	0.0686009685151479	1.08393862384334
TCGA-BH-A203-01A-12R-A169-07	0.0362641410026253	0	0.00331168384757874	0.100202202646815	0	0.223308628650083	0.038640780161076	0.0934875808286152	0.0238707748776526	0.00444499851289143	0.0149111478040306	0	5.66878946793126e-05	0.111231241032769	0.118324005652698	0.167954660223845	0.0241751693454923	0	0.0380164493760687	0	0	0.00179984814308049	0.23	0.0506392303763325	1.07186171255717
TCGA-E2-A1IK-01A-11R-A144-07	0.0423843852838222	0	0	0.155911478834259	0	0.140166732792027	0.013074909423763	0.0892180029776976	0.0770196503401382	0	0	0.0252315931338891	0.00350591621619641	0.137244478617385	0.132688226021673	0.124341065669044	0.0101595208310085	0	0.0490540398590966	0	0	0	0.21	0.0584679835869141	1.07491931896819
TCGA-D8-A13Y-01A-11R-A115-07	0	0	0	0.0792826618404049	0	0.0829617850746284	0	0.140078194537975	0	0	0	0.057784209946576	0.00783550428641273	0.313395932587046	0.00857049666773945	0.249801130729876	0	0	0.0582364965036819	0	0.00205358782566011	0	0.23	0.0455980157428169	1.09165452324188
TCGA-AR-A1AX-01A-11R-A12P-07	0.0952252566478373	0	0.00600673226589515	0.133846458954305	0	0.185694346603403	0.0670351658916846	0.0789347564306356	0.0870283548443046	0	0.0150076591630709	0	0	0.053754234318854	0.0856717625115816	0.0684970647014946	0.00630328785453512	0	0.116994919812399	0	0	0	0.08	0.129294070450621	1.03954176557605
TCGA-E9-A1N9-01A-11R-A14D-07	0.0656455814439969	0	0.00768594218528903	0.122141184299693	0	0.332059283229553	0.0069018801320084	0.0595371236186581	0.0460674555205798	0.00471645418682288	0	0.00682103739163792	0.00321626628939955	0.0590322158556275	0.108109738313275	0.123331281853532	0.0345517239009688	0	0.0201828317789581	0	0	0	0.15	0.0932562878396116	1.0656439739824
TCGA-C8-A1HN-01A-11R-A137-07	0.0433036528183003	0	0.00656390713814272	0.0423119807565019	0	0.119726525585115	0.000600212958827487	0.0429631355700408	0.0240021305285905	0	0.005213944104629	0	0	0.338274536960416	0.0718149763868418	0.266326483974977	0	0	0.0306397984317993	0	0	0.00825871478581799	0.03	0.218174418723565	1.0152496225583
TCGA-A2-A0YC-01A-11R-A109-07	0.0471875829039917	0	0.0128892483397127	0.061498620482599	0	0.156183048436027	0.0186630674717148	0.0391761601411472	0.0278590870016534	0	0.00952342742806131	0	0.0177377887189862	0.0964938557625782	0.0753082114665699	0.139282014971433	0.164496498364534	0	0.104000607118763	0	0	0.0297007813922286	0.12	0.109566416911116	1.02906845391769
TCGA-A2-A0CL-01A-11R-A115-07	0.0696343957400449	0	0.0116054065382081	0.0788155673359035	0	0.316496598240779	0.0698384075993159	0.020323339295292	0.0811401950933492	0	0.049292189849533	0	0.00584427551257368	0.0410270305583732	0.138020819139348	0.0706298774617093	0	0.00743894700592321	0.0398929506296475	0	0	0	0.13	0.107857235172974	1.06040710911116
TCGA-D8-A1JA-01A-11R-A13Q-07	0.015558560244304	0	0.000211880798329285	0.100673411177769	0	0.252063836739155	0	0.0416558103714672	0.007047306460242	0	0	0	0.0978791056306448	0	0.0805461780233277	0.166082007267584	0	0.222942558778139	0	0.00837633379501054	0.00115909506319133	0.00580391565083592	0.08	0.13007483195726	1.04809238365966
TCGA-D8-A1XM-01A-21R-A14M-07	0.0499940896348875	0	0.00592858812326808	0.100003256546985	0	0.215110707340689	0.0180584858365185	0.0328008419530207	0.0274028951128905	0.00110136525862243	0.0102667208082977	0	0.00316670551115935	0.0636140796434683	0.0994593906236909	0.188321048873204	0.0808939632188951	0	0.101681445488052	0	0	0.00219641602635193	0.11	0.111278819002882	1.03457285786965
TCGA-A2-A04X-01A-21R-A034-07	0.0516085855001498	0	0.0235771522870124	0.103758187303267	0	0.201660596635933	0.0217432423622197	0.0737518373417139	0.0474736711376486	0	0	0.0276961543795516	0.0131109612149063	0.0753351228276493	0.146770917543952	0.103537019679683	0.0140243628254876	0	0.0959521889608256	0	0	0	0.14	0.0963945761397212	1.05242868156376
TCGA-AO-A12A-01A-21R-A115-07	0.17802275875772	0	0.023924963641633	0.0967974356897544	0	0.256640745027505	0	0.0558096241780853	0.0448833663475393	0	0.0205563351677134	0.00549564621713639	0.025634566729566	0.051211397092228	0.0921635616221456	0.053723441602417	0.0220009070586855	0	0.0690499123796595	0	0.00408533848821163	0	0.03	0.242630137695695	0.990893126069823
TCGA-E2-A1BC-01A-11R-A12P-07	0.152785143642278	0	0.00719085960816739	0.0522779113131857	0	0.231792010059896	0	0.0845868738887102	0	0	0	0.0804542103821286	0	0.0324228233346535	0.0729439657595795	0.1289546954555	0.0783539420810482	0	0	0.0539581132102419	0.024279451264611	0	0.04	0.182366756902862	1.01281260997036
TCGA-A2-A25F-01A-11R-A169-07	0.0526237587254501	0	0.0054765872128733	0.114816027479356	0	0.309961203738684	0.0603706620636698	0.0355240318909499	0.0259579072608319	0	0.0182756516066897	0	0	0.138569554088749	0.0783344093953197	0.106244282317455	0.016083384119892	0.00860500864795031	0.0223775199332343	0	0	0.00678001151889577	0.14	0.0998631714296235	1.05420322534306
TCGA-EW-A2FV-01A-11R-A17B-07	0.0678297432421957	0	0.0112605431879376	0.0695447545892939	0	0.357734399395386	0.00511274236019146	0.0784735813293171	0.0041331141315971	0.00406598207609296	0	0.00866556247887092	0.00692791484361406	0.0357948143662688	0.118925510944482	0.155370651867534	0.0209401240469565	0.0065375312711725	0.0486830298690893	0	0	0	0.14	0.0984665587831457	1.05693106198263
TCGA-C8-A132-01A-31R-A115-07	0.152373966130176	0	0.0675482948847769	0.12773962506489	0	0.194507323077056	0.0272830265804167	0.0641131636651583	0.0774260877247261	0	0.0157760152658478	0	0	0.109500493194529	0.0783329628575761	0.0513101325705852	0.0184194594461356	0	0.0134329724854029	0	0	0.00223647705272314	0.02	0.272283342282258	0.980146264585146
TCGA-AN-A0AT-01A-11R-A034-07	0.0650885685996602	0	0	0.071424964824692	0	0.199037556294154	0.0296878590858707	0.0875516492477448	0.04125436617152	0	0.0102070251171537	0	0	0.254689091757818	0.115708762756366	0.106816316043053	0	0	0	0.0185338401019685	0	0	0.16	0.0838660140781056	1.06627486255511
TCGA-AC-A3QP-01A-11R-A22U-07	0.135774542746556	0	0.0368810014535133	0.18507169447796	0	0.0603117450650942	0	0.039850786764975	0.0812937456684706	0	0	0.021115821871989	0.0870259463535135	0.00841389449937243	0.0685415215171576	0.121861303232984	0.0266367477256879	0	0.125186164871152	0	0	0.00203508375157472	0.03	0.240332685090953	0.983488274868985
TCGA-E9-A1R6-01A-11R-A14D-07	0.045233627806364	0	0.0101391693663998	0.0285452285041946	0	0.0834128567107072	0	0.033301704070273	0.0470406233366538	0	0.00625784795673544	0.00332547734175235	0	0.320839131205743	0.0724979647786922	0.248464443428776	0	0	0.0841777511423563	0	0	0.0167641743513522	0.04	0.190619040702549	1.02271752346185
TCGA-C8-A27B-01A-11R-A169-07	0.0492925311687699	0	0.00818616987263573	0.130537467321067	0	0.0882651099022899	0.06059883108555	0.0635219745578196	0.0259285341141256	0.000931845931742831	0.0329781813024593	0	0	0.281956597051488	0.139448476037586	0.0883571294127101	0.0151906937051279	0	0.00278035380889027	0	0	0.0120261047277379	0.1	0.113931250243272	1.05433213464024
TCGA-E2-A14P-01A-31R-A12D-07	0.0847791044159436	0	0.0167924696498612	0.116324331144088	0	0.155381936866522	0.0239066068898122	0.119333809219449	0.0472174772337684	0	0	0.0335059896023733	0	0.133826330575394	0.126765531931479	0.0677015181062045	0.0393223380129594	0	0.0351425563521452	0	0	0	0.09	0.122791098774577	1.04366257417945
TCGA-LL-A7SZ-01A-32R-A352-07	0	0.00944445887296284	0.165545037817199	0.117850244816712	0	0.129357407764605	0.0403331483051639	0.100331776779572	0.093418051927145	0.00936764628394777	0.00701136352169756	0	0	0.0452363257239336	0.0749855848008116	0.1561312565889	0.026379936786043	0	0.0233129079686642	0	0	0.00129485204264272	0.02	0.267717155423023	0.980507743804358
TCGA-BH-A0BO-01A-23R-A12D-07	0.129213329766835	0	0.061980469390326	0.0204293739303936	0	0.193853659175555	0.0247378400072179	0	0	0	0.0146713672210448	0	0.0252955555566348	0.0208880799716098	0.0187531534933247	0.11853839229822	0.00422278891806534	0.0244667869865299	0.165069962579164	0	0.0203306449893492	0.15754859571573	0.03	0.248603736476658	0.980308620243885
TCGA-BH-A0HX-01A-21R-A056-07	0.147944990930533	0	0.0306318984384758	0.049593464764717	0	0.266131979568978	0	0.0278984529177038	0.0647359702360476	0	0.000489210428692905	0	0	0.233425273257345	0.0514823119816958	0.0809030571739727	0.00142848951114946	0	0.0439472275712822	0	0	0.00138767321940654	0.03	0.235186867730975	0.993724306380148
TCGA-A1-A0SF-01A-11R-A144-07	0.145496775208373	0	0.132362001427014	0.246100163189713	0	0.187867184384012	0.000389255675216454	0.0382918750190379	0.0318883445227411	0	0	0.00315620883166029	0.0107471267867165	0.00352022365714022	0.0508348130186434	0.068563176949133	0.023579381221407	0.0048465259565218	0.0523569441526701	0	0	0	0.01	0.351411341928947	0.947278237998631
TCGA-BH-A0B9-01A-11R-A056-07	0.0274422450891412	0.0144727923295319	0	0.225346228405886	0	0.0918663466059263	0.0340950564615357	0.104764385791379	0.093786284946285	0	0	0.0373738807446443	0.00817890482863974	0.091485839289327	0.12808496971073	0.0189858959391451	0.0738456153767253	0	0.0502715544811034	0	0	0	0.11	0.1114681161541	1.05807301378873
TCGA-D8-A1JG-01B-11R-A13Q-07	0.0575085434992853	0	0.0553293671208344	0.0407257783066652	0	0.216734080452284	0.0397031000644021	0.0754213110796151	0.0280621413151497	0.00571054297782395	0	0.0250319164682253	0	0.118904193515617	0.094116564748718	0.174586672553864	0.018225496569006	0.000200920245084514	0.0435868342740037	0	0	0.00615253680942075	0.04	0.186740147615198	1.00707885870038
TCGA-D8-A1JN-01A-11R-A13Q-07	0.0510773963253831	0	0.0112740435685739	0.159841846750017	0	0.198829311025683	0.00342089787079218	0.11042159085643	0.0369291641719863	0	0	0.0270270747391055	0.0516191839664968	0	0.0971650391459301	0.132674906496309	0.0241194859862662	0	0.0956000590970263	0	0	0	0.1	0.115435919748414	1.04501075074743
TCGA-A8-A06Z-01A-11R-A00Z-07	0	0	0	0.00258317112981982	0	0.154201204122386	0	0.014077438690201	0.0350205269980722	0	0.00761806369572762	0.00202271075029352	0	0.310621439335491	0.0482163124311235	0.33768998806775	0.00504048815284121	0	0.0829086566262942	0	0	0	0	0.481426220093799	0.876858622857718
TCGA-A2-A0YD-01A-11R-A109-07	0.133109858795555	0	0.0136093820592489	0.0770979829006498	0	0.211753339277022	0	0.0626840262674915	0.0435334953823479	0	0.00195809534241379	0	0	0.118437819180297	0.0880842498276182	0.174922790741779	0.00579901165640294	0	0.0551750204266698	0	0	0.0138349281425047	0.03	0.220951351108508	0.994993090056352
TCGA-D8-A1JB-01A-11R-A13Q-07	0.125128050853222	0	0.0291958640269318	0.150581288131808	0	0.144227796756816	0.0188432561273876	0.114682512893853	0.0719029775766634	0.047533474195436	0	0	0	0.0164593933560625	0.0849316064527826	0.113285642041218	0.0293686627293	0	0.0512256653034976	0	0	0.00263380955502161	0.04	0.194104452482095	1.01448970408366
TCGA-JL-A3YX-01A-11R-A22U-07	0.0781351751711896	0	0.0254117493959792	0.12547249415333	0	0.100852613034432	0	0.0802364749483577	0.0293914344657353	0	0	0.0377940418150716	0.00819946420689124	0.0181034164430243	0.0446823955936871	0.127738207120769	0.00636888192542159	0.0154508738228577	0.296732933042742	0	0	0.00542984486051274	0.05	0.160776136069953	1.02089432658519
TCGA-A1-A0SK-01A-12R-A084-07	0.087551759539485	0	0	0.109088605989258	0	0.00372065476351022	0	0.102267691755988	0.0379033113436063	0	0	0.0476969817943784	0	0.458162120001108	0.0552077963923169	0.0903987782598265	0	0	0.00800230016052324	0	0	0	0.15	0.0929952104026172	1.08481583552165
TCGA-A7-A13D-01A-13R-A12P-07	0.0547639191211161	0	0.00403295807698442	0.0162184268498358	0	0.0545129234745381	0	0.0244163078571172	0.0308790713528615	0	0.00481296622323585	0	0	0.760376156104177	0.0110175556625051	0	0	0.00878713821082612	0	0.0195004402986719	0.00305772658561653	0.00762441018251397	0	0.399325062789431	0.969473982516665
TCGA-AO-A03P-01A-11R-A00Z-07	0.0635295615682696	0	0.00960170657560553	0.0399121756111703	0	0.159206638814105	0	0.10392984555913	0.0566781527843654	0	0	0.0066741091298632	0	0.238665294234757	0.0472857542649106	0.207913950482325	0.0100624596517875	0.0100889229424381	0.0464514283812728	0	0	0	0.15	0.0891579040047978	1.05574031204766
TCGA-E2-A1LA-01A-11R-A144-07	0.0445137474217225	0	0.045759167364251	0.202336203032654	0	0.0052391632013065	0.00789948144216607	0.125156435175559	0.0544651974219578	0	0	0.0753744606677152	0	0.13349359134035	0.0930154327990359	0.0839372692009019	0.050970083155266	0	0.0766643808464743	0	0	0.00117538693063883	0.0600000000000001	0.140847189701185	1.03093265793308
TCGA-AN-A0FJ-01A-11R-A00Z-07	0.069312401980342	0	0.00220616331729508	0.0800438511145196	0	0.165857938054637	0.00417411666712408	0.0713572389561008	0.0429820719499676	0	0.051303227010782	0	0.000196085938059067	0.283787531591693	0.107674941552022	0.0522404802027202	0.051180858989102	0	0.017683092675636	0	0	0	0.03	0.214361129560417	1.00561747784284
TCGA-LL-A7T0-01A-31R-A352-07	0.0540081896579497	0	0.0140008685292335	0.145839048115752	0	0.148909914417542	0.000173100933362771	0.107238698337936	0.0659903348849367	0	0.00652847098626577	0	0	0.246855011834245	0.0720286822183825	0.126766085614142	0.000507609712959	0	0.0100273987138883	0	0	0.00112658604340456	0.16	0.0813076925540643	1.06788856780716
TCGA-D8-A141-01A-11R-A115-07	0.067270337595139	0	0.000178695192958806	0.165316261110896	0	0.220602871005865	0.0154605058714149	0.0992913696973956	0.0628439707872735	0.00735027986365251	0	0	0	0.127433151397384	0.0981432228827883	0.0861302441761001	0.0216227988164863	0	0.0283562916026452	0	0	0	0.14	0.0990680144147905	1.06215983010121
TCGA-BH-A0HB-01A-11R-A056-07	0.0472551683282348	0	0.00513438726246173	0.15203244839256	0	0.174285938164155	0.0215588469096267	0.0795910034502458	0.0754480441569702	0	0	0	0.0104552140388343	0.108476601616647	0.0713283437632725	0.160947303479676	0.0487523542100579	0.00604213203168112	0.0386922141955756	0	0	0	0.12	0.110225312126793	1.0443734847729
TCGA-C8-A12Z-01A-11R-A115-07	0.0336451556966464	0	0.053732736881995	0.0255885133938694	0	0.0586775730573347	0	0.0711270321550908	0.0176286035704822	9.46660165495737e-05	0	0.00744833773470457	0	0.474492466764237	0.0909782627507841	0.116092411506936	0	0	0.0454230023926397	0	0	0.00507123807873092	0.09	0.117766109710608	1.07845350958884
TCGA-A8-A08S-01A-11R-A034-07	0.0108775663657091	0	0.00593822235912303	0.0627397754654131	0	0.0881338796974504	0	0.0620538717138134	0.032295178523453	0	0	0.0471427831775454	0	0.331703199877256	0.0735607779847394	0.148701873728778	0.0301571789176402	0	0.0932342610473319	0	0	0.0134614311417469	0.19	0.0664719758329292	1.07420189307498
TCGA-S3-AA10-01A-21R-A41B-07	0.018479116077215	0.0165406290455109	0.0150597337921941	0.100175286657927	0	0.103300637885726	0.0438032023077773	0.138797025478434	0.0947123033148006	0	0	0.0668290597781176	0	0.139278069610252	0.158169862280862	0.0631208725629716	0.00496829267598808	0.00159830038059613	0.0351676081516273	0	0	0	0.18	0.0774327949558579	1.07505464323648
TCGA-E9-A22G-01A-11R-A157-07	0.0287086945833298	0	0.00289185518514557	0.0463511229442933	0	0.111428121177274	0.0286419794695164	0.146453418299059	0.0261703234281202	0	0.00692692515406472	0	0	0.252420834127428	0.0463642806201236	0.109537436717054	0	0.185114575947712	0.00899043234687999	0	0	0	0.02	0.279806245098678	0.977681796228811
TCGA-C8-A1HE-01A-11R-A13Q-07	0.0743955419518559	0	0.0144040114038189	0	0	0.364843656027091	0	0.0280538436291565	0.0373413629654523	0.00268238706033029	0.0419268513571572	0	0.0370197088493365	0	0.121434163542043	0.234941000417413	0.0217038066027038	0	0.00529957226286087	0	0	0.0159540939307809	0.14	0.100311862774923	1.05090964972753
TCGA-E2-A2P5-01A-11R-A19W-07	0.00619981279194546	0	0.00354946331923655	0.125271454628968	0	0.228207706200147	0.000326414214262446	0.112139129558274	0.0468923918861731	0	0	0.0470107976333774	0.00671454771624138	0.0250292811667398	0.14786493083391	0.0986914709636745	0.0177867987240091	0.00975070179640561	0.124565098566635	0	0	0	0.04	0.190207883990592	1.02277256241852
TCGA-AO-A0J9-01A-11R-A034-07	0.0675121434081264	0	0.00759590400964829	0.150180468936783	0	0.132707548003409	0	0.0416955592930316	0.0962012789953623	0	0	0.015038222537934	0.00990859526162831	0.124141683629413	0.0693037133973951	0.159797673615449	0.0493490548730512	0	0.0738870310040013	0	0.00128440353564557	0.00139671949912301	0.04	0.207709418781202	0.999013286271589
TCGA-AR-A1AK-01A-21R-A12P-07	0.0530802917504813	0	0.00711088738473173	0.185534017599634	0	0.141244372648177	0.0184147756587247	0.119177144933151	0.0229519397370327	0	0	0.00956357381639079	0.0664369343789934	0	0.103014810050342	0.204189542957311	0.0121085392742236	0	0.0561686376503328	0	0	0.00100453216047419	0.05	0.154850885903017	1.02585552941829
TCGA-C8-A27A-01A-11R-A169-07	0.0641124052035919	0	0.0626913546588427	0.0167351180041511	0	0.16308702003073	0	0.0709652264392388	0.0221433490209665	0.00497157977152858	0	0.0155249106642131	0	0.270865491130652	0.1433438137953	0.152343574131805	0	0	0.0132161571489806	0	0	0	0.05	0.14748914158452	1.0396210612033
TCGA-E9-A5UP-01A-11R-A28M-07	0	0.0160464199629014	0.0043890601460028	0.0196055275688172	0	0.00117610204810524	0	0.109214869117405	0.0379064943753998	0	0.0228649419238258	0.0257058595034969	0	0.49101698825075	0	0.0754697546365487	0	0.194036602056608	0	0	0	0.00256738041014012	0.03	0.238537027925304	1.02521310385881
TCGA-A2-A0T2-01A-11R-A084-07	0.028768204828021	0	0.00349917307288838	0.236634866608823	0	0.0950772730985408	0.0498388150190123	0.112207023494698	0.0250186833089693	0	0.00107021704122696	0	0.00184666288189664	0.120385736123018	0.119695247246705	0.154066496002266	0.00821801717672941	0	0.0145572596571637	0	0	0.0291163244400411	0.05	0.14730585940502	1.03658182202345
TCGA-BH-A0C3-01A-21R-A12P-07	0.0849332004456558	0	0.01085374860548	0.0605940557454178	0	0.289989889729064	0.0211958294021559	0.0225127217336413	0.0230982827434256	0.00199190275525509	0	0.00425305540235199	0.00691429679431135	0.0307536358125296	0.100595741458092	0.120642583268817	0.074177737332403	0	0.1474933187714	0	0	0	0.05	0.170041876219865	1.01217998230671
TCGA-E2-A1IG-01A-11R-A144-07	0.0369195721787052	0	0.0102963564427542	0.0663948986565426	0	0.212593485411879	0	0.0596650156104546	0.0325041636861974	0	0	0.0236463245314264	0.0587546897294254	0.148012456799942	0.0627714768645819	0.248017671529058	0.00032532769980298	0	0.0384858140657445	0	0	0.0016127467934854	0.07	0.134623984567411	1.03159047015524
TCGA-C8-A1HL-01A-11R-A137-07	0.0669624881026553	0	0.00725849949293747	0.00652284184396522	0	0.103641324234012	0	0.024037392815312	0.0289555335811588	0	0.0136032071401728	0	0	0.40475771732403	0.0242029327055209	0.27250954471145	0	0	0.0475485180487849	0	0	0	0.02	0.301355113650897	0.980928671116596
TCGA-BH-A208-01A-11R-A157-07	0.168216883382409	0	0.115966706795572	0.0778546611945992	0	0.179770233891151	0.000476206795297332	0.0457129930205713	0.0263453122090546	0	0	0.0134964665150405	0.000654394290340038	0.0501098914340047	0.0605996837906814	0.156361316675978	0.0199820546324398	0	0.0844531953728606	0	0	0	0	0.367138213431284	0.932081532342343
TCGA-A2-A3KD-01A-12R-A213-07	0.216605496549024	0	0.125389743690439	0.0577469932887025	0	0.101526082853378	0.00276937034830935	0.0243051789999946	0.0232577583954828	0	0	0.0371124822053223	0.0464317155296462	0.024555698604099	0.0567752727604071	0.198512140705889	0	0	0.0820318886037716	0.00298017746553412	0	0	0	0.414625186902134	0.910065695806773
TCGA-A2-A0YK-01A-22R-A109-07	0.177577944038451	0	0.0479456162625113	0.210862641099486	0	0.141667267774364	0.0393936390441148	0.116320569897819	0.0181408817026185	0	0	0	0	0.0169950359769098	0.0732952678110122	0.0455927284749566	0.0567365353652517	0	0.0551152966012085	0	0	0.000356575951296012	0.02	0.311407517092276	0.962471815400272
TCGA-BH-A1FR-01A-11R-A13Q-07	0.0607069468054193	0	0	0.11139772372494	0	0.151119230788936	0	0.0461252042736902	0.0309346819704054	0	0	0	0	0.275972715198567	0.116668964248326	0.187591103116984	0	0	0.0167048406303419	0	0	0.00277858924239093	0.09	0.116341007379865	1.05494110097965
TCGA-BH-A18J-01A-11R-A12D-07	0.0181239708574547	0	0.00123870474383674	0.0126112428078302	0	0.0968674638897041	0	0.0312979972444043	0.0465586875818631	0	0	0.00682376244416151	0	0.409156185350678	0.0493635726678454	0.271744617670302	0	0	0.0212499007429992	0	0	0.0349638939989209	0	0.3722572930709	0.94470024023079
TCGA-B6-A0WY-01A-11R-A109-07	0.0663669508486433	0	0.00354867972739416	0.065677326882104	0	0.135883531229227	0	0.0870862048099857	0.0450481114982584	0.0130915483015511	0	0.00544615178237069	0	0.163682625049863	0.170920530091616	0.143263220911288	0.00973468155437053	0	0.0902504373133279	0	0	0	0.04	0.172506936332741	1.02262404917096
TCGA-AR-A24M-01A-11R-A169-07	0.114172450798449	0	0.062356801363528	0.00862665745819703	0	0.115025207455304	0	0.0334461093733172	0.00495734322142374	0.00232556120701453	0.00336908681855728	0	0.0508257756173413	0.112328586794699	0.0339402057665025	0.261865203405916	0	0.00890419694103039	0.175892528949088	0	0	0.0119642848296317	0.03	0.248086953162761	0.980391240764124
TCGA-E9-A1NI-01A-11R-A14D-07	0.0132266941260424	0	0.00336481497926545	0.00595423855607568	0	0.0766816156751471	0	0.0861676611890267	0.0177072909475462	0	0	0.0280648404525029	0	0.368554543427788	0.0491070038155592	0.264861765203815	0.0219341780500781	0	0.0548669205219962	0	0	0.00950843305515757	0	0.374599598303043	0.937572289946358
TCGA-A8-A093-01A-11R-A00Z-07	0.108198803697675	0	0.0584532490303553	0.0572151823038667	0	0.0471264263879707	0	0.0258598328213013	0.0149398018309521	0	0.00365502378553897	0.00783896666038064	0.0226150031008507	0.147918442183117	0.0455617495338014	0.213712827103311	0.047500543936843	0	0.173921440507174	0	0	0.025482707116862	0.03	0.231525483365424	0.986856038365782
TCGA-AC-A6NO-01A-12R-A33J-07	0.0994145747160743	0	0.0090252720137597	0.121635145406711	0	0.176085505372279	0	0.108592349877746	0.053820009397548	0	0.00148600115558419	0	0.0280914532548841	0.140868155372332	0.0963964610375049	0.0527194329077381	0.0457537576328948	0	0.0661118818549448	0	0	0	0.08	0.128696930448926	1.03586656486262
TCGA-A8-A09M-01A-11R-A00Z-07	0.0597401630836979	0	0.010530323545351	0.171755563663516	0	0.15370487087097	0.0199358397973001	0.0784556170064221	0.0866348915647744	0	0	0	0	0.0414839602091698	0.0967435620958971	0.244943223134417	0.0175378111295589	0	0.0157840884935711	0	0	0.00275008540535455	0.11	0.11192466503797	1.04882205362602
TCGA-EW-A1OV-01A-11R-A144-07	0.0752498634426182	0	0.0332870205608666	0.196797465612758	0	0.126041591606734	0.0377313486721995	0.095007773861712	0.0906440828180837	0	0	0.0109267644776932	0	0.117442216208474	0.084600133070677	0.0927736947904629	0.00369649510013346	0	0.0358015497775864	0	0	0	0.05	0.171288048683095	1.02493012110485
TCGA-C8-A278-01A-11R-A169-07	0.0499906992606783	0	0.0351897488585117	0.0578737535076484	0	0.209149949986624	0.0255618396219681	0.0604520634746111	0.023607538872363	0.00434131677672702	0	0.00200258141531401	0	0.171887556125057	0.0818326238249742	0.167665041079207	0.0204570546558262	0.00890895645546283	0.0805698528453431	0	0	0.000509423239683709	0.09	0.119562410372317	1.03366787562719
TCGA-AR-A1AP-01A-11R-A12P-07	0.0609636813803755	0	0.00177835714780772	0.0652501725660557	0	0.142003733612838	0	0.0562159879018364	0.0566126040413346	0	0	0	0.0105352753067372	0.0804677811728993	0.163640149547383	0.227498605206095	0.0544533660988332	0	0.0738577451759234	0	0	0.00672254084188138	0.05	0.148856767866548	1.02870353080972
TCGA-E2-A1LS-01A-12R-A157-07	0.10455261353114	0	0.00243094737776418	0.078615288811023	0	0.200660405365262	0.000114313348196388	0.125440728625354	0	0	0.0222946828503927	0	0.0644348468892244	0	0.129227867631527	0.18006583320515	0	0.087353300770468	0	0.00480917159449862	0	0	0.25	0.0375935945802341	1.08147955001609
TCGA-A8-A09G-01A-21R-A00Z-07	0.0600718640679724	0	0.00429511307444617	0.0891236655120091	0	0.26070414686988	0.0141344030983032	0.0672580782414608	0.0755510696274448	0	0.0299593430659135	0	0.0117879857387855	0	0.158487094692228	0.137289549829906	0.017946198469931	0	0.0681486649517317	0	0	0.00524282275998718	0.18	0.0677366643587256	1.07484793999173
TCGA-A8-A09R-01A-11R-A00Z-07	0.112985371827795	0	0.0246060900347035	0.0609709148857876	0	0.111149572446888	0.00308745418042371	0.0751256380218804	0.0513472183083431	0.0210896027879199	0	0.0148666471303192	0	0.20678424238992	0.0965149596060817	0.181938765739864	0	0	0.0323028695113838	0	0	0.00723065312868978	0.02	0.311508609712864	0.957065366579996
TCGA-GM-A5PX-01A-12R-A28M-07	0.201397755811886	0	0.0347248206561808	0.0904852826174537	0	0.213571720017582	0	0.0762950704977869	0.018300415882306	0	0	0.0238861525311801	0.00144348719924536	0.0674081482349853	0.0575521753408215	0.102236120368648	0.00837438804180473	0	0.104324462800119	0	0	0	0.02	0.295556962463032	0.964741707920414
TCGA-E2-A1BD-01A-11R-A12P-07	0.0934152402688406	0	0.0104806272313795	0.142684385508087	0	0.101355995028036	0	0.0968457968060554	0.0368812813850216	0	0	0.0117741323413105	0	0.108616426960032	0.120786681502879	0.190443205736449	0.00676926556678427	0	0.0772828006310045	0	0	0.00266416103412015	0.05	0.170533141806894	1.01692622301978
TCGA-E9-A1R2-01A-11R-A14D-07	0.0825078640498524	0	0.0118351552999016	0.104515457241923	0	0.29195672417294	0.0180764710202833	0.106621245869466	0.068528806063792	0	0.0157321974605508	0	0.0103834770536049	0	0.0987048797737162	0.120397701022659	0.0205350922378971	0.00944491546912781	0.0407600132642863	0	0	0	0.04	0.185808194966877	1.02430190770822
TCGA-AC-A62Y-01A-11R-A29R-07	0.0130913068499396	0.00475369355984077	0	0.0363603771712558	0	0.0692747161705079	0.0134553547312595	0.0490557403978778	0.0582853649639576	0	0.0295084649389601	0	0	0.385090753981058	0.0576373984130649	0.18966980672948	0.0132868161939811	0	0	0.0689287421531154	0.0116014637457011	0	0	0.405059720111407	0.920262442164867
TCGA-AC-A2FO-01A-11R-A180-07	0.115664568400989	0	0.0567574825641268	0.132240891720465	0	0.357943419675664	0.0353418167235261	0	0.00201827153299106	0	0	0	0.00826333439034878	0	0.0757795137620075	0.108204797579748	0.0553672327044189	0	0.0516021712020601	0	0	0.000816499743655052	0.03	0.223959549135807	0.999452467156819
TCGA-AR-A1AY-01A-21R-A12P-07	0.000439428585428195	0.00534278898592404	0.00733919666377681	0.0360784371294741	0	0.0990931710255682	0	0.0174180127659203	0.0217485283976669	0	0	0.0586538236127547	0	0.576106861224747	0.0564648683483014	0.107385208233863	0	0	0.013929675026576	0	0	0	0.04	0.20532043528531	1.05821822839179
TCGA-AR-A2LN-01A-21R-A18M-07	0.0918294618279089	0	0.00185063114674305	0.0945575607790744	0	0.221396690069659	0	0.0502475013512155	0	0	0	0.034569173237364	0.0545190255103679	0	0.0544556132183738	0.131628775822959	0.0109403703898807	0.0142872046839607	0.239717991962493	0	0	0	0.13	0.108437968610558	1.0385060467606
TCGA-D8-A27W-01A-11R-A16F-07	0.0965155457716598	0	0.173647491607195	0.114223336391566	0	0.114990304167637	0.015103104714239	0.0532154366633196	0.0294591140896902	0	0	0.0132346208385005	0.00502272787565109	0.0673436371600374	0.0733662320553289	0.167238674231612	0.0285944389205793	0	0.0468147612777039	0	0	0.00123057423527915	0.01	0.365759080788128	0.933650931038777
TCGA-OL-A66O-01A-11R-A31O-07	0.0417191045631775	0	0.154476840837271	0.208374843432286	0	0	0	0.1026637176431	0.067333450404769	0	0	0.0663406161393983	0.00878355249675361	0.0608658551194558	0.0233455220790035	0.148530506075921	0.00882360350071998	0.00668027844670553	0.0905883134246086	0	0.00623343224726696	0.00524036358956231	0.02	0.289473387912206	0.968657215605486
TCGA-BH-A0HU-01A-11R-A034-07	0.0708045239441109	0	0.0160168930778252	0.198873306121458	0	0.171272553074585	0	0.0948533672165584	0.0506780003043186	0	0	0.0156220141742278	0.00718630642806364	0.118637240738319	0.0829812549833613	0.103695797159309	0.0202232945319778	0.0138217315836772	0.0353337166622078	0	0	0	0.05	0.163371215609842	1.02792696733421
TCGA-AR-A1AH-01A-11R-A12D-07	0.163204262887284	0	0.0256255805550972	0.0269645447358074	0	0.240689728585858	0	0.0387978842240862	0.0177044202035388	0	0.051142521088531	0	0.00538645799744515	0.200473975075818	0.049727017311593	0.0936954206281789	0	0	0	0.0775001493894857	0	0.00908803731727605	0.04	0.186334940405484	1.01200901685167
TCGA-A8-A081-01A-11R-A00Z-07	0.087471244240065	0	0.0481809338494441	0.220084838877898	0	0.135597567885034	0.0885909664495816	0.037459945829593	0.0351971573050089	0	0	0	0	0.0977391815520522	0.0895066683826823	0.115645258808605	0.00820616238111016	0	0.0363200744389251	0	0	0	0.04	0.194903311307531	1.0086270265223
TCGA-C8-A8HQ-01A-11R-A36F-07	0.0590963501984192	0	0.00305792504959884	0.122551457348955	0	0.15549868684369	0.0174228728745679	0.0791198557635996	0.0825710846224384	0	0	0	0	0.22326411364001	0.112462375369286	0.111214174142902	0	0	0.0302185726583231	0	0	0.00352253148820934	0.17	0.0782136637269819	1.0664280840021
TCGA-A2-A04Y-01A-21R-A034-07	0.054620657608029	0	0.00738239869467309	0.140060003935998	0	0.272014331712943	0.0137633127659205	0.0758486003158339	0.0270480844496358	0.00182368908650349	0	0	0.00576268713847001	0.0493889772458394	0.115323621208431	0.19949014439388	0.00200323952423352	0	0.0354702519196097	0	0	0	0.11	0.111092294286193	1.05258006817242
TCGA-GM-A2DB-01A-31R-A18M-07	0.114482483490966	0.0398468836131732	0.0180091399082272	0.11385527395735	0	0.0932469123384971	0	0.0744011518415775	0.0755137131730647	0	0	0	0	0.26204287604594	0.130249681703453	0.0500332600739137	0	0.0076519879245308	0.0206666359293063	0	0	0	0.03	0.240783710027377	0.995678449157176
TCGA-E9-A3Q9-01A-11R-A21T-07	0.0515927745398127	0	0.0705078613645355	0.146454249607494	0	0.146036319539409	0	0.0607981277038623	0.00102744239287903	0	0	0.0291193779514714	0.131843584024675	0	0.0466960159870451	0.277829863340235	0	0	0.0337086618163506	0	0.00438572173222997	0	0.04	0.200119383283061	1.00053673049208
TCGA-A8-A09I-01A-22R-A034-07	0.0468472420551843	0	0.00761810525023696	0.0938939080290421	0	0.119760740919837	0.0513242617203036	0.0920610361957359	0.0139898558297148	0	0	0.0458112767689445	0.0114894425242252	0.0731670721878327	0.077605185196584	0.21621796523058	0.0329700695157787	0.0489919195423051	0.0331886759671883	0	0	0.0350632430665067	0.13	0.105696440937246	1.03764505309776
TCGA-A8-A07L-01A-11R-A00Z-07	0.0575459007971529	0	0.0145758638264098	0.0874899123124482	0	0.148788021211146	0	0.0622974380860272	0.0262889680727996	0	0	0.0143130237752758	0	0.0919357119362717	0.0489812568101839	0.340044466931453	0.0122219436653736	0.00666369325128954	0.0818438040610736	0	0	0.00700999526309525	0.1	0.113616071898977	1.03693064453777
TCGA-A2-A3XV-01A-21R-A239-07	0.0777670544795026	0	0.0098708136679438	0.0444526442387494	0	0.0958449904527023	0	0.0872882890444083	0.0838474989234446	0	0	0.0665483986867433	0.0350232092710863	0.112617443096896	0.0811115401072222	0.27029755467972	0	0	0.0353305633515817	0	0	0	0.02	0.283979980430539	0.967825055417165
TCGA-AR-A0TY-01A-12R-A115-07	0.0890932984150354	0	0.03695788750127	0.0281282190145651	0	0.108103111368475	0.00622987264171365	0.050188377257476	0.0186952784828562	0	0	0.0148446657263243	0	0.265177512079918	0.0346323792775617	0.218101939862707	0	0	0.129847458372097	0	0	0	0.04	0.206291077597248	1.00405607540251
TCGA-LL-A6FR-01A-12R-A31O-07	0	0.00605330179878621	0	0.0153400853058994	0	0	0	0.0184499614614746	0.0538824830699579	0.00418044583289458	0.0368052342861802	0	0	0.706330341800669	0	0.123714113036373	0	0.00198649224238639	0.0324842044179876	0	0	0.000773336747390921	0.01	0.344025097700464	1.00659315293399
TCGA-A2-A0CW-01A-21R-A115-07	0.0495473342986785	0	0.00957795502111236	0.101959917590429	0	0.262043916210994	0.0331648051860508	0.0583330183794311	0.0591005310398445	0	0	0.00377969419737332	0.00895009457444528	0.066102680487374	0.125456491139103	0.153882801110527	0	0.0125718241116301	0.0555289366530071	0	0	0	0.05	0.161179421418514	1.02762739500391
TCGA-E2-A14O-01A-31R-A115-07	0.0297584167561138	0	0.00337051869402015	0.0568938512936306	0	0.0866012196393162	0	0.0620312650938052	0.0419404321318795	0	0	0.0404394943107508	0	0.426655367439146	0.0942830536228787	0.0650045007599424	0.0202260784224288	0	0.0727958018360882	0	0	0	0.04	0.181284745192471	1.03427151873945
TCGA-D8-A1J9-01A-11R-A13Q-07	0.0261623394733119	0	0.0034021564790096	0.027971391392737	0	0.0602059711402393	0.0194385092994704	0.0438043556993082	0.0394671272962504	0	0.0341002160765269	0	0	0.263140831477141	0.08828233540379	0.304460441109825	0	0	0.0781608046064464	0	0	0.0114035205459444	0.05	0.149239562778135	1.03886201538559
TCGA-A2-A0CQ-01A-21R-A034-07	0	0.0218501775696176	0	0.137465597468314	0	0.135272117741088	0	0.0218731696107605	0.107172110484727	0	0	0	0.102212597440141	0	0.0769249794134906	0.29900791233095	0.0357585965678744	0	0.0613000714118218	0	0	0.00116266996121478	0.05	0.170804623638327	1.01473640655038
TCGA-A8-A08Z-01A-21R-A00Z-07	0.00956101256742792	0	0.000235813496678477	0.0353766063042313	0	0.234177893045266	0.0130397577180478	0.0133295702177796	0.0235507706499692	0	0.038860842161006	0	0.0602141180962975	0.303486707284973	0.016444688255549	0.138891557463352	0.017692131025924	0	0.0881370103649004	0	0	0.0070015213485979	0.03	0.218857844889362	1.00224780502556
TCGA-AC-A2FE-01A-11R-A19W-07	0.0345440519480303	0	0.00931553574966513	0.257171450772001	0	0.229554331475176	0.0150111191731655	0.0747285036627102	0.0612677918026978	0	0	0.0317958588154585	0.0224698005870625	0.0227627704289429	0.121297360179894	0.0604961599249009	0.0192203274774272	0	0.0365855898671506	0	0	0.00377934813571831	0.05	0.151485973233857	1.05409665556205
TCGA-AO-A03N-01B-11R-A10J-07	0.0469441911010779	0	0.00541382939385592	0.0477170735668518	0	0.057819699887846	0	0.113417426378379	0.0527365262100544	0.00714606526887063	0.0197646435933448	0	0	0.42602429715511	0	0.103715872310056	0	0.0450653820054559	0.0742349931290982	0	0	0	0.02	0.291255412487908	0.978596665388385
TCGA-EW-A2FW-01A-11R-A17B-07	0.0864931682309169	0	0.0686877057101143	0.0558567127713146	0	0.112682925930779	0	0.0387712407083593	0.0445485785736195	0	0	0.0105767395919134	0	0.236932428763779	0.0935844997413765	0.138891920508585	0.00484227940590402	0	0.108131800063339	0	0	0	0.01	0.331985540688249	0.947004046292435
TCGA-AR-A2LL-01A-11R-A180-07	0.107164210382533	0	0.0448918203098716	0.0617263864531888	0	0.0536405091837766	0	0.0309538128006383	0.0250286454896199	0	0	0.0163870209300367	0.00946356560411929	0.290304350457545	0.0464264442773595	0.171138529334893	0.0538125649364603	0	0.0881003091611869	0	0	0.000961830678771703	0.04	0.209793371670796	1.00403282935939
TCGA-AR-A24Q-01A-12R-A169-07	0.0978767559969194	0	0.0733609076745878	0.13900063931965	0	0.150371099279777	0.0295215429019641	0.0789188681527391	0.0164610593464956	0.00932383526128629	0	0	0	0.20393519181033	0.0698850336418962	0.103199013145774	0.0112662629576174	0	0.0168797905109638	0	0	0	0.03	0.236845016196806	0.991531145097832
TCGA-AO-A0J3-01A-11R-A034-07	0.0210050392688693	0	0.00850673662486201	0.125607919231903	0	0.156861677232935	0	0.0544180027593921	0.0572930951899811	0	0	0.0539098182490561	0.00759294964272794	0.0798940391130836	0.0810721344984076	0.193210215661815	0.0242792449579365	0	0.13634912756903	0	0	0	0.12	0.110188782434561	1.03909733060373
TCGA-AR-A2LK-01A-11R-A180-07	0.0470039450016329	0	0.00785675612476375	0.0319026136654543	0	0.190601794729416	0	0.0345219229882771	0.0481344254000432	0	9.73173468929426e-05	0	0.0585689750630734	0.176638023164972	0.073761208285764	0.258386014883669	0.012973672450484	0	0.0595533308955581	0	0	0	0.18	0.067266845518401	1.05897500721055
TCGA-A8-A08J-01A-11R-A00Z-07	0.0200773733786397	0	0.0453576976042433	0.0127992414172425	0	0.0754842214713565	0.00929642911293632	0.0205430918343606	0.0715947656496865	0.00210294667759624	0.0246488095113097	0	0	0.324453028846127	0.0535835655591743	0.269572638033539	8.57297269507146e-05	0	0.0636620963744162	0	0	0.00673836480242162	0.14	0.095302473198039	1.06714200434431
TCGA-A2-A0YF-01A-21R-A109-07	0.0736745726510818	0	0	0.0538652386983252	0	0.0774912221473785	0.0156604908588582	0.0501369198276179	0.0493684984001268	0	0	0	0.00108530894537105	0.292152274829664	0.0406236801951308	0.270557036703156	0.0174797423199229	0	0.0489279738366924	0	0.00897704058667389	0	0.08	0.130833581508035	1.04634417961057
TCGA-BH-A0AZ-01A-21R-A12P-07	0.193470290998186	0	0.0637420338940882	0.0775156868780254	0	0.193663914651347	0	0.0334247607774002	0.0337483225026992	0	0	0	0	0.155310861833212	0.0590190733465655	0.121296602307824	0.0168979688783832	0	0.0514251758296526	0	0	0.000485308102617484	0.02	0.326630923559595	0.950725716780418
TCGA-E9-A22B-01A-11R-A157-07	0.0375769313467603	0	0.00973921196351407	0.100878261668009	0	0.186609213647546	0.0106736261709962	0.0920542697758742	0.0225197511759981	0	0.0125357960104308	0	0	0.0804092609926933	0.112701428396296	0.159748366695501	0.080386004870618	0	0.0479568333898289	0	0	0.0462110438959337	0.04	0.197703180880278	1.00373155784548
TCGA-AC-A3W5-01A-11R-A22K-07	0.0619572331188896	0	0.00213846689201448	0.0944977721422463	0	0.139888832001633	0	0.0858735556311542	0.0841439948065368	0	0	0.0189727010152525	0.00163896691768552	0.261316343065634	0.107192060744458	0.0585077630630224	0.0237551695628409	0	0.0601171410386323	0	0	0	0.15	0.0930950635049283	1.05751215797972
TCGA-BH-A0C1-01B-11R-A12D-07	0.0411717710983613	0	0.0111956105461275	0.247898313516443	0	0.280226473011578	0.030286701853572	0.033551517682152	0.0271519122346099	0	0	0	0.0249227102518306	0.00847453054303524	0.0736822143697219	0.102253900288377	0.0476625966184619	0.0300448732072736	0.0343131093221926	0	0.00716376545626344	0	0.13	0.109101971160936	1.05981541863125
TCGA-AN-A0XU-01A-11R-A109-07	0.0504164513068947	0	0.021164564161678	0.122643520184061	0	0.0189931169196648	0.0728166005750571	0.123097859466725	0.00466308995286058	0	0.0363901893385215	0.0208602828422624	0	0.195844276060402	0.108268570494521	0.159604205990583	0.0514547827423262	0	0.0137824899644425	0	0	0	0.14	0.0948902858833818	1.04888640762571
TCGA-B6-A0RQ-01A-11R-A115-07	0.128361713699616	0	0.0208374647333764	0.110978379069869	0	0.0251924283084569	0	0.106447745578044	0	0	0	0.0109234691738991	0.0374835480813634	0.0731145129659047	0.0329418616743862	0.196745943523658	0.0235756502460326	0.00130555217757726	0.232091730767816	0	0	0	0.04	0.200728705502084	0.997874058663633
TCGA-D8-A1JL-01A-11R-A13Q-07	0.0265958957274474	0	0.00102976977893948	0.072479078267962	0	0.201018108121001	0.0435742256892196	0.0883639160228759	0.0150959160081908	0	0.0620032450667132	0	0	0.257816664792711	0.0988711876864023	0.133151992838538	0	0	0	0	0	0	0.16	0.0822195048194884	1.06720126744502
TCGA-D8-A1Y0-01A-11R-A14M-07	0.079941216336529	0	0.0078859756361829	0.0991342441346595	0	0.289874024137498	0.0181538961268943	0.0744611815386955	0.0236625617963854	0.012213693427812	0	0	0.0228668522638347	0	0.0971710440254322	0.136291995772193	0.0694610925614175	0	0.0668327602021909	0	0	0.00204946204027523	0.09	0.11588993535467	1.04207186376542
TCGA-E9-A229-01A-31R-A157-07	0.0680280730512359	0	0.0163405555162905	0.0105787931943194	0	0.280818012473825	0	0.0679843726635701	0.0359641536161997	0	0.00903299847316669	0	0.0418994061746703	0.0512494276149655	0.0889738043965615	0.261294297900976	0.00785490346730821	0	0.0550554027804734	0	0	0.00492579867643797	0.13	0.106186732206975	1.0400930845579
TCGA-A8-A07I-01A-11R-A00Z-07	0.0180743643288518	0.00544105243413787	0.00441035440599324	0.0513457287474915	0	0.151497109625895	0.0177500768401024	0.039436169792637	0.0704145254095508	0	0	0	0	0.285840716185962	0.11492161433765	0.161013110704759	0.0180951809492166	0	0.0529731710434617	0	0	0.0087868251942899	0.33	0.0251019336700244	1.09102719094321
TCGA-OL-A5RU-01A-11R-A28M-07	0.121968382605733	0	0.0704971126491625	0.210750742548488	0	0.0692973728896337	0	0.0965449880286456	0.11027228061375	0	0	0.0266454554880164	0.00987025222342377	0.0837570164347297	0.0515967945344179	0.0468227484325799	0.0586432585264655	0	0.0427888626245656	0	0	0.000544732400388066	0.03	0.26130720236512	0.983733397932449
TCGA-AR-A5QP-01A-11R-A28M-07	0.133780589433389	0	0.147009419350439	0.112652039878231	0	0.101013001030493	0.0174183984798286	0.0631132861174144	0.0553174642148741	0	0	0	0.0219646386536072	0.0931410073160947	0.0781122553678291	0.105896623429819	0.0175837589262968	0	0.0430945195638422	0	0.00990299823784116	0	0.01	0.361990385285039	0.935437635819929
TCGA-D8-A1XZ-01A-11R-A14M-07	0.0760199855969832	0	0.0149243655807779	0.0308582661694653	0	0.327458033451347	0	0.0606559422113077	0.0570769787911172	0	0.00771323038375422	0	0	0.0664143576575745	0.0960538407480125	0.234518659522397	0	0	0.0185213897734638	0.00686679930794133	0	0.00291815080585774	0.14	0.0969801404303389	1.05404532465464
TCGA-EW-A1PC-01B-11R-A21T-07	0.0330672019379501	0	0	0.0713513918495788	0	0.0722815017787183	0	0.142676312781957	0.0766371442867196	0	0	0.0222178602509026	0	0.0126121199128334	0.0505184931482822	0.181174552484624	0.0554418476713321	0.207652147071412	0.0292067440582216	0	0	0.0451626827674689	0.78	-0.0217358265009769	1.09965867887985
TCGA-AO-A0J2-01A-11R-A034-07	0.0518429613370949	0	0.0241041642409857	0.139438267664551	0	0.0763806942757256	0.0700543891038267	0.114992564105201	0.0114951932295418	0	0	0.0903957180403647	0.0169348971064406	0.0893301222479101	0.127476505579428	0.0745535817611644	0.0238201741668629	0	0.0890059529738872	0	0.00017481416701475	0	0.04	0.178666379592655	1.01654631599099
TCGA-E2-A1LB-01A-11R-A144-07	0.0938473824332729	0	0.114104434517543	0.0260670672793432	0	0.14380987354135	0	0.0790155191236592	0.0386287735672628	0	0	0.0122917089032455	0.0654194781970971	0.0434694617577343	0.0568266076678582	0.2422374171404	0.0116402738603634	0.0166372645050773	0.0560047375057937	0	0	0	0.02	0.312732549726845	0.953673272485671
TCGA-5T-A9QA-01A-11R-A41B-07	0.00306272422386054	0	0	0.149612440941588	0	0.0987281817438393	0	0.0138207557810123	0.0557195934069916	0	0.0036205001203633	0.00371523228339923	0	0.235429680000665	0.0563058837772778	0.363557578396275	0.0101946305094516	0	0	0.00623279881527626	0	0	0.13	0.107442010073403	1.06581373764906
TCGA-B6-A40C-01A-11R-A239-07	0.0308102189929317	0	0.00350666214059429	0.152570341202033	0	0.24567167944277	0	0.0884582166765952	0.0642696600156821	0	0	0	0.0852273288668624	0.0136733596812068	0.0889093626805625	0.194580169183378	0.000158044281326857	0.00741001738824132	0.0180723441974187	0	0	0.00668259525039736	0.22	0.0553669081533537	1.07726668221334
TCGA-A7-A0CH-01A-21R-A00Z-07	0.0407110523250178	0	0.0145075319804658	0.0418651726093708	0	0.218416260263407	0	0.091220260703084	0	0	0	0.0266731412029355	0	0.102981146228333	0.0500981270692129	0.264012423894489	0.0234267452943018	0.0306910563716572	0.0846419078207341	0	0	0.0107551742369913	0.1	0.114597483768715	1.0343844676881
TCGA-E2-A9RU-01A-11R-A41B-07	0.0799317859386721	0	0.00156949392441664	0.0452260915189395	0	0.135256738641848	0.0034065208096438	0.0621757578870086	0.0448011010383495	0	0.0749668221084274	0	0	0.281272153227963	0.0666104835171747	0.163754905942215	0.0020334339613961	0	0.0260896808728124	0.00809675911304172	0	0.00480827149809256	0.04	0.203333014752672	1.00834679479848
TCGA-A2-A0D2-01A-21R-A034-07	0.0754479829015862	0	0.0112243693423842	0.17171220704721	0	0.137581097640367	0.0626563131494116	0.0466858074617659	0.0165180966314341	0	0.0299024786491325	0	0.00740128299521475	0.204486508310755	0.0991792190837662	0.0879923703423866	0.035062204426839	0.00175225614799501	0.0123978058697516	0	0	0	0.1	0.113022397161332	1.04439077375508
TCGA-BH-A1FE-06A-11R-A213-07	0.050888019313623	0	0.00930086873467861	0.0156111745323952	0	0.259464816261908	0	0	0	0	0.0162125372214262	0.0225321049080234	0.136256351610508	0.0182812220963124	0.0333734451210562	0.344358475825156	0.000897194340132877	0	0	0.0892192340724816	0	0.00360455596229763	0.18	0.0747236061416643	1.05451178418969
TCGA-AC-A8OR-01A-21R-A41B-07	0.00398858930702598	0.0024877340243409	0	0.00700026839666533	0	0.0437118877199602	0.004871730112114	0.0129540083664007	0.0827153968327484	0	0.0482701832807562	0	0	0.43361598468574	0.0111372331039458	0.278045264250083	0.005997618717701	0	0.0652041012025184	0	0	0	0.03	0.255430077343213	1.01256506167131
TCGA-S3-A6ZH-01A-22R-A32P-07	0.0666434093268469	0	0.112881021491508	0.095738708989361	0	0.102494963910085	0	0.0555884474344188	0.0532988346493232	0	0	0.0435456447729956	0.0112270029639629	0.0355142970463387	0.118411453004811	0.108566279593363	0.0581670090361661	0	0.135464599662638	0	0	0.00245832811818183	0.02	0.284826946313851	0.966408784272597
TCGA-E2-A14Z-01A-11R-A115-07	0.0471744834904012	0	0.000505656900847679	0.0989061384433271	0	0.264131915395222	0.0231076598983175	0.0966585075846184	0.0600506135799209	0	0.00759461997314658	0	0.020037545337465	0.0571685332840272	0.106016675086562	0.0864835177128701	0.0270866163237634	0	0.10507751698951	0	0	0	0.05	0.146248233663088	1.03360285708975
TCGA-E2-A1IF-01A-11R-A144-07	0.191552138595098	0	0.0160542749878746	0.0938420124291836	0	0.0286678152860447	0	0.0953394578064851	0.10128148038769	0	0	0	0	0.316735910267266	0.0531246935764672	0.0722285651165467	0.00549375053148149	0	0	0.0256799010158624	0	0	0.03	0.257333236077449	0.989153375468644
TCGA-D8-A27G-01A-11R-A16F-07	0.0526931919539449	0	0.00940326305789532	0.11813264873064	0	0.224933578350986	0	0.0927500026714894	0.048446782706209	0.00754598778918847	0	0	0.000595246815226322	0.105765454672122	0.120725642521905	0.155766164747086	0.0105963740715684	0	0.0526456619117389	0	0	0	0.05	0.166666691701848	1.02540944519122
TCGA-EW-A1PH-01A-11R-A14M-07	0.0364208020503092	0	0.00857021053052933	0.178125543509474	0	0.19956905721994	0.0343521468225233	0.0944000403016228	0.01094168230208	0	0.0248615751483434	0	0	0.12564347341087	0.113469554686937	0.0723009664500473	0.0523567130887984	0.0470585770232891	0	0	0	0.0019296574552358	0.19	0.0619827658657376	1.07652976401344
TCGA-E2-A14Y-01A-21R-A12D-07	0.0142256676852224	0	0.0560136168009956	0.00972892351012081	0	0.135441245719786	0	0.140603741004002	0	0	0.0269741824981316	0.0306490141128058	0	0.246103040833727	0.084472686069667	0.116919237815355	0.000606401307002763	0.0764574344801211	0	0.0586260961725914	0	0.00317871199047166	0.15	0.0935146087159583	1.0561562823127
TCGA-WT-AB41-01A-11R-A41B-07	0.0798912108867084	0	0.0719988026328339	0.138864845536893	0	0.0182181840895002	0.000746026089196869	0.177111785815979	0.173321314377746	0.00860263591703445	0	0.013814832437992	0	0.0770929907805457	0.0721168147480236	0.100970957617698	0.00357272976652471	0.0224510517264782	0.0408710915078148	0	0	0.000354726069031357	0.04	0.210477784972464	1.00958576253284
TCGA-AO-A1KQ-01A-11R-A13Q-07	0.103634852545377	0	0.0512476049563151	0.1499500777005	0	0.138456598604318	0.000696539488974748	0.0965399407183784	0.0654452879230362	0	0.0231210957231992	0	0.00781018029739748	0.136642324217722	0.101721111493023	0.096202987971805	0.00564998675757157	0	0.00631148381330343	0.0165699277890778	0	0	0.03	0.233837571785537	0.995282475487694
TCGA-D8-A1JU-01A-11R-A13Q-07	0.0625752379104299	0	0.0132499684958657	0.0925721119020286	0	0.140681716124557	0.0127122231823352	0.0193503007449389	0.00765569951307079	0	0	0.0333577789954259	0.0203106252555391	0	0.0672439619787236	0.315458234256972	0.0326586120319692	0	0.182173529608144	0	0	0	0.08	0.127061921815535	1.02625292652171
TCGA-BH-A0DL-01A-11R-A115-07	0.0202876513870233	0	0.00254041432396049	0.0771762273653998	0	0.0761276434305943	0.0455151228858673	0.113471575483872	0.0194056950251422	0	0	0.0301013017541528	0.00640411643729124	0.197205108634268	0.159436559424405	0.14498276662453	0.102837799267866	0	0.00225315333366127	0.00225486462196615	0	0	0.24	0.0423151302775066	1.08257578537632
TCGA-E2-A56Z-01A-12R-A29R-07	0.0327347717832543	0	0.00820175596202579	0.0529273753910665	0	0.190661806171086	0	0.0755192591785294	0.0875418536948237	0.0193130869336189	0	0.0207064049138022	0	0.250737713470585	0.126076838112067	0.0863247725183089	0	0	0.0492543618708319	0	0	0	0.02	0.303011547773139	0.965787692370031
TCGA-A7-A0D9-01A-31R-A056-07	0.0189748596009209	0	0.129384376701056	0.029674096130832	0	0.165762975472602	0	0.0373991388224027	0.0288993005272505	0	0.00450790235858734	0	0	0.290567224065451	0.0228913512394743	0.20029392227006	0.0186868608454283	0.0134485849705961	0.0395094069953395	0	0	0	0.03	0.228587073899428	1.00087083755786
TCGA-BH-A0DO-01B-11R-A12D-07	0.335831998522027	0	0.0645958126147118	0.0208025796159021	0	0.0044371817184503	0	0.0804579360657723	0.00223644245456036	0.0148964731409008	0	0	0	0.312186264758606	0.0318093558238973	0.083111527813542	0	0	0.0496344274716301	0	0	0	0	0.404934773859062	0.922222797688889
TCGA-A2-A259-01A-11R-A16F-07	0.161512443106945	0	0	0	0	0.168587327124634	0.0504688694567889	0.0612864689988129	0.0895493420868733	0	0	0	0.0247144136692121	0.0564292998471836	0.100949173846953	0.058595988403513	0.0203046679817209	0	0.184640887966947	0.0103332190716722	0	0.0126278984387437	0.04	0.209896769995543	0.997245018369279
TCGA-AN-A0XP-01A-11R-A109-07	0.0286742012036548	0	0.0172952468401067	0.0190330303469834	0	0.168015404131816	0	0.0581232827328535	0.013464476321192	0.00612504353491042	0.0201166033492045	0	0	0.0535094484982755	0.0617797335574139	0.364708586612266	0	0.0255884271373929	0.0933268370227904	0	0	0.0702396787111397	0.08	0.126052571205711	1.03136207092875
TCGA-BH-A202-01A-11R-A14M-07	0.0470075138425718	0	0.00568015682088095	0.18988726220847	0	0.102543350028389	0.0485103578374591	0.0860873195053203	0.0373704850105612	0	0	0.00640744060603605	0	0.0959331295087744	0.0867690059755168	0.25256457948255	0.00939589308240063	0	0.0244700445594482	0	0	0.0073734615316217	0.08	0.129408667040329	1.0363702901667
TCGA-A2-A0YJ-01A-11R-A109-07	0.0466811029283475	0	0.0136948630876042	0.0810481173537512	0	0.0437496362902001	0	0.0534950617840889	0.0117508239548064	0	0.0112468426805612	0.00467402041709139	0	0.462442645435136	0.0641933482099016	0.155941971194833	0.0372773450660375	0	0.0138042215976406	0	0	0	0.14	0.0978310110304389	1.08988934805487
TCGA-B6-A0RH-01A-21R-A115-07	0.101706133572173	0	0.21695699438027	0.0645250760006574	0	0.0455387264061917	0.00402124346467504	0.0522591544408544	0.0629333495116107	0	0	0.0306143625776416	0	0.156048236225904	0.095036704415583	0.085552638716544	0	0.0103592268655001	0.073868887646793	0	0	0.00057926577560267	0	0.392597814172321	0.924166011086445
TCGA-D8-A1XD-01A-11R-A14D-07	0.161870319600937	0	0.182271760159083	0.0114346400597883	0	0.106445052620202	0	0.00836675872740411	0.0204973750137021	0	0.00405419001568959	0	0	0.228749663663589	0.0343101759911383	0.192314414940977	0.00268952415015956	0	0.04699612505733	0	0	0	0	0.400382776600027	0.92175292426311
TCGA-A2-A0T7-01A-21R-A084-07	0.0910513939278536	0	0.0145184945885831	0.0969844572080483	0	0.17449688005715	0.00774327457739994	0.0229459053116359	0.0288364349405111	0	0	0	0	0.172977557172324	0.0738655501874063	0.189322266554723	0.0163732121822816	0.025325966879156	0.085558606412927	0	0	0	0.05	0.169334766486503	1.01401094415345
TCGA-AC-A2FG-01A-11R-A17B-07	0.0954064165363044	0	0.113734819083717	0.0775123220890246	0	0.132996609027808	0	0.0363910084246254	0.00957492808862171	0.00388172127418546	0	0	0	0.0850907748388336	0.023872374842431	0.123013226608396	0.0797284245363259	0	0.218797374649727	0	0	0	0.02	0.300295877460087	0.959195341458072
TCGA-BH-AB28-01A-31R-A41B-07	0.16120154783217	0	0	0.0885070609145622	0	0.20912663157676	0	0.0762743496698774	0.0893163616768318	0	0	0.0175114388227001	0.0183274800428624	0	0.0916219141022909	0.138282671743468	0.0393334777609564	0.0086634745000081	0.0618335913575131	0	0	0	0.03	0.229037678596855	0.995482493849874
TCGA-B6-A0RE-01A-11R-A056-07	0.0987440305241862	0	0.103245158160057	0.047593452043778	0	0.146042444968357	0.00696518183455507	0.077959764028153	0.0285923137365936	0	0.0229185337540521	0	0.000293397415492322	0.252867854074922	0.0666230111507829	0.120098426614462	0.00919933485364433	0.0166910112641245	0	0	0	0.00216608557684025	0.03	0.252610237386889	0.986782123893152
TCGA-D8-A1JP-01A-11R-A13Q-07	0.0316931008707491	0	0.00924264983538289	0.157080139960735	0	0.126932736869728	0.010429470151316	0.0302935081406078	0.0676404011157254	0	0	0	0.0369166753986013	0.0930714141633887	0.0758605444461255	0.317734767135257	0.00701818330313421	0	0.0360864086092488	0	0	0	0.13	0.106591787227041	1.04463085063809
TCGA-S3-A6ZF-01A-32R-A32P-07	0.128442133508114	0	0.00995773223449352	0.10928576719225	0	0.203132797594245	0.0270734851218888	0.0637280211997628	0.0199827672361629	0	0	0	0	0.0672947159704742	0.102127863313224	0.136268731436551	0.0515562369264001	0.0158823201719172	0.0652674280945175	0	0	0	0.04	0.184383577558779	1.00892192868333
TCGA-AC-A3YJ-01A-11R-A22U-07	0.0390050225787031	0	0.00395668588149693	0.0684014174766486	0	0.106792125994125	0	0.0575407680224695	0.0402824429082606	0	0	0.00857300139211131	0.0496459690340256	0.0595853112652499	0.0446371014039495	0.401522217573395	0.0656157043448106	0	0.0544422321247542	0	0	0	0.03	0.220797242084785	0.995782760620156
TCGA-A2-A0YI-01A-31R-A10J-07	0.0668078195870258	0	0.00547170359631761	0.0870660647945018	0	0.247261240982767	0.00867443203445942	0.0440753323534567	0.0346946005926356	0.00368363439519674	0.000568015625921244	0	0.00193216139475889	0.161472332599639	0.111002683216282	0.161043776350724	0.0221354477219519	0	0.0393716364068132	0	0	0.00473911834754791	0.15	0.0851855044186143	1.05621093735523
TCGA-AN-A04C-01A-21R-A034-07	0.0428887024870119	0	0	0.0797468482223984	0	0.238959338210065	0	0.0893893166105618	0.115445271822175	0	0	0	0.0181594377693663	0.134907454414159	0.110326802060078	0.1215017970373	0.0157265848128183	0	0.0285662104440932	0	0.00438223610997351	0	0.23	0.0475162068152085	1.0814599219294
TCGA-B6-A0RO-01A-22R-A084-07	0.100615067314885	0	0.0101909646564273	0.132509571994713	0	0.115902329241268	0	0.115932568186062	0	0	0	0.018009641552582	0.126311474865247	0	0.0761505711983631	0.174088865021222	0.0101160833138596	0.0630174716139255	0.035844091395635	0	0.0210796159462021	0.000231683699608784	0.1	0.11426311836158	1.03396467349788
TCGA-A2-A0SX-01A-12R-A084-07	0.0458844854572091	0	0	0.101954418886901	0	0.228918409964489	0.0398682941511016	0.100127805149872	0.0612229221358843	0	0	0	0	0.2470406532747	0.0801598318775909	0.0702047184160202	0.00208680156981291	0.00939140232519116	0.0131402567912266	0	0	0	0.21	0.0583772425343371	1.08049917863109
TCGA-E2-A14R-01A-11R-A115-07	0.0167436408489913	0.0164486147363847	0.0026150960793903	0.0946770807148963	0	0.0758969146573459	0.0212933638609723	0.113372401752482	0.0335485926004638	0.0148258545965201	0	0.046557545720641	0	0.290489812880981	0.155817587702563	0.0600282979978008	0.00452679132448326	0	0.0531584045260838	0	0	0	0.23	0.0457793457123828	1.08842444360968
TCGA-A7-A0DB-01A-11R-A277-07	0.0282214860270296	0	0.00296660563076611	0.00910399677827616	0	0.0236246613671947	0.00400759819693297	0.0142915329614774	0.000739711270376615	0.00357424461626523	0	0.00600334698820071	0	0.407490764080497	0.0244475312433803	0.316290807943414	0.0300359133088154	0	0.100003899635565	0	0.0291978999518084	0	0.03	0.22681832726948	1.03164876042396
TCGA-EW-A1OX-01A-11R-A144-07	0.0712523833108196	0	0.023339137990139	0.100492950170778	0	0	0	0.0126886933736873	0.101607375853512	0	0	0.0125167361970078	0	0.376171583420253	0.0207626497270951	0.181852689893935	0	0	0.0993158000627732	0	0	0	0.11	0.111157602359572	1.06048129212986
TCGA-A7-A26F-01B-04R-A22O-07	0.116372209713445	0	0.0197379436202809	0.0697613859574025	0	0.290047383419731	0.0201989471824831	0	0.0116552750323189	0	0.048224600907604	0	0.0266790929154889	0.0334273368491633	0.00877450629115727	0.18407668667599	0	0.0510563032192145	0	0.107141424631043	0	0.0128469035846773	0.04	0.185977457870011	1.00770234287368
TCGA-AC-A2QH-01B-04R-A22O-07	0	0.0318690807384929	0	0	0	0.216620045292788	0.00581869450957092	0.0109799594268315	0.051880413290329	0	0.0613561710851506	0	0	0.570041474962966	0	0.0325004804191832	0.0065940160766356	0	0.012339664198053	0	0	0	0.24	0.0447455251629804	1.13542861933393
TCGA-AO-A1KR-01A-12R-A144-07	0.0422267811578378	0	0.00547575210582765	0.275327678126668	0	0.118197772218423	0.0392259240836339	0.202429699123834	0.0709834000935595	0.014196825455435	0	0.00967674208351755	0	0.029657710211899	0.134404867838508	0.0426103051816384	0.000226089105948051	0.00687971313440615	0.00848074007886314	0	0	0	0.11	0.112381848663794	1.08994157792677
TCGA-BH-A1ES-01A-11R-A137-07	0.0402844182656739	0	0.0148641014197631	0	0	0.229100345757839	0	0.0455065703620397	0	0	0.0329833078313939	0	0	0.220348939581702	0.015344308992083	0.257553772672327	0.00624773276240582	0.0558719969246718	0.0560841983510065	0	0	0.0258103070790942	0.15	0.0943782525201847	1.05104023688166
TCGA-B6-A0IE-01A-11R-A034-07	0.188810925400295	0	0.373897821264437	0.0919188182552521	0	0.0464150540799919	0	0.0174074491754741	0.0415845539507215	0	0	0.042920476533715	0.00615535333347075	0.00922397919790232	0.049330888773557	0.0439858761576108	0.016446019632267	0	0.0719027842453052	0	0	0	0	0.49577010485791	0.89116266032727
TCGA-EW-A1P5-01A-11R-A144-07	0.00995916874462043	0.00206559390305844	0	0	0	0.0903329987511653	0.0196217015259754	0.0457232406833006	0.0895089832184344	0	0.101108311735151	0	0	0.270792374814262	0.0708922575761257	0.240074552238775	0	0	0.0500026784419864	0	0	0.00991813836714573	0	0.417211973819875	0.909112323705989
TCGA-E9-A5UO-01A-11R-A28M-07	0.00177301487094893	0.000148384254826515	0	0	0	0.0508514110335158	0	0.00493096296826883	0.0928222731902905	0.000317927992348697	0.0956867171759509	0	0.00498109846776335	0.418988097423633	0.0273369402621432	0.129690120698883	0	0	0.172473051661427	0	0	0	0.02	0.288216818316488	0.981798488468729
TCGA-HN-A2NL-01A-11R-A18M-07	0.0246017896938741	0	0.0038818180413805	0.156858168106302	0	0.130423942383838	0.00420445192673083	0.105149735984466	0.0898975242323153	0.00755972773645658	0	0.0425196130371133	0	0.174659856144794	0.0901724485433572	0.127940621460057	0.00178081313392801	0	0.0403494895753869	0	0	0	0.25	0.0389001838020224	1.08521399604939
TCGA-GM-A2DN-01A-11R-A180-07	0.0622891861903925	0	0.00952862731964485	0.218779917705543	0	0.140167938374499	0.00780524266134863	0.0688641479510529	0.0634584624093457	0	0	0	0.00167175668742817	0.166272911180858	0.104980995823775	0.0660986605205184	0.0609949205033218	0	0.0290872326722726	0	0	0	0.14	0.100871827445561	1.05541936299732
TCGA-C8-A12V-01A-11R-A115-07	0.0357274415464444	0.00502109780504827	0	0.178239931687568	0	0.173689647657767	0.0450676397211802	0.110102539967125	0.0442399378028074	0	0.0340612257480874	0	0	0.098964864354718	0.13441454955339	0.0914040805103936	0.0183342826629683	4.16185265481061e-05	0.0235049452535901	0	0	0.00718619720236407	0.18	0.0756787605746383	1.07402538413433
TCGA-EW-A1J2-01A-21R-A13Q-07	0.0379435945222618	0	0.0102429788249654	0.133789981226804	0	0.164269289039228	0.0183448735150771	0.0694543085023409	0.00231072081590589	0	0	0	0.045170872341768	0.0945691084321903	0.112264546823959	0.163851787847874	0.0307714450037535	0.0231856891929425	0.0937323059138243	0	0	9.84979971057689e-05	0.07	0.138977716501689	1.0257796951742
TCGA-AR-A1AR-01A-31R-A137-07	0.0226521103091904	0	0	0.0178050252633379	0	0.200565158695187	0.0409654821242012	0.0300775750327899	0.0150233413364477	0.0259793390795304	0.0317387322168909	0	0	0.35042732883382	0.0820728041099947	0.170739484119099	0	0.0101128335227281	0.00184078535678285	0	0	0	0	0.395960041399618	0.92266524342407
TCGA-PL-A8LV-01A-21R-A41B-07	0.117142221558215	0	0	0.0821138335268036	0	0.18195894854109	0.00568089190884271	0.133068913100813	0.0869028664061632	0	0	0.0499238697612844	0.00133965778023524	0.148449092572565	0.104373701551383	0.040612009292614	0.00461037121386442	0	0.0438236227861262	0	0	0	0.07	0.135351246201039	1.04396758728786
TCGA-D8-A1JF-01A-11R-A13Q-07	0.152293708103596	0	0.159823949597361	0.0773522709298176	0	0.161487043105104	0.00274694947929433	0.0752583275420811	0.00694538182325787	0	0.00607127700168562	0	0	0.102185974498372	0.0638470812720286	0.147155955456944	0.004300514900546	0	0.040531566289912	0	0	0	0	0.389065132046338	0.923773809034174
TCGA-AC-A23E-01A-11R-A157-07	0.0133494033270524	0	0.00162091203861587	0.0169665013958632	0	0.122330775154139	0	0.0331532380550592	0.000403334672329804	0	0.00476330509861028	0	0	0.226047283744742	0.0195830005910779	0.409066429721201	0	0	0.131415312922639	0	0	0.0213005032786702	0	0.50343905325612	0.864233752767656
TCGA-BH-A0DH-01A-11R-A084-07	0.155901297041843	0	0.211337819714545	0.068218938917389	0	0.0800101735578776	0.0247485415303645	0.00990941222234471	0.0743206026538196	0	0	0.00224417682782975	0.00992744011641866	0.192948473095122	0.0574734482191372	0.0615262462389373	0.00279117725654128	0	0.0486422526078295	0	0	0	0	0.437957915279381	0.900986023290871
TCGA-C8-A12Y-01A-11R-A12D-07	0.0324203594585918	0	0.075095582125613	0.0738723298591647	0	0.085222637583891	0	0.0876863874076888	0.0831747667133738	0	0	0.0784961403448875	0.0326715239144626	0.0527487464675158	0.114472489615611	0.127127133072192	0.0158635014557097	0	0.141148401981298	0	0	0	0.05	0.159900905001949	1.01824228477021
TCGA-BH-A0BG-01A-11R-A115-07	0.0864548322376971	0	0	0.159494048169054	0	0.151809954831934	0.00281583338238445	0.12040239615316	0.0550968214481661	0	0	0.0585220948028188	0.00029985079802724	0.0592860071349333	0.161052556508834	0.0501213831078992	0.00275346797059102	0.0340735333112841	0.0546407283643671	0	0	0.00317649177884953	0.05	0.152628716536513	1.04632741067778
TCGA-BH-A18H-01A-11R-A12D-07	0.111113203676506	0	0.0032402849725437	0.201492900559634	0	0.160031743435916	0.0375844873735982	0.0446522911934962	0.0731493873813737	0	0.0632757929869918	0	0	0.149113065298618	0.0910354082167433	0.035348336010945	0.00976912460713448	0	0.0183684240827979	0.00182555020370176	0	0	0.07	0.136086003957573	1.04525373409903
TCGA-D8-A1JD-01A-11R-A13Q-07	0.00540114381776928	0.00494660490894011	0.00679717932128515	0.0667974229070813	0	0.14335580936524	0.0110663943759913	0.06251755836852	0.0586852905488861	0	0	0.0130106773666725	0.0104953633328557	0.0568540956255148	0.0868104476225874	0.199409581978039	0.079018071120932	0	0.194105163783796	0	0	0.000729195555888974	0.33	0.0239641910408765	1.0666937315217
TCGA-E9-A228-01A-31R-A157-07	0	0.000103694310464042	0	0.051552960573721	0	0.0348709290808213	0.000468037313265253	0.00537530359902172	0.00471710614379423	0	0.00778579379933985	0	0	0.593280298011104	0.0145858760398131	0.233810925911326	0	0	0.0534490752173296	0	0	0	0	0.692209069766713	0.723371456707819
TCGA-E9-A3HO-01A-11R-A213-07	0.063538499794741	0	0.00171913098408258	0.195217962169908	0	0.13323686252464	0.000860676339026291	0.127520616395388	0.127331740661933	0	0	0.0333757861023233	0.00667215129257187	0.0669189502359654	0.0695627358412097	0.111707156618975	0.0200264720934027	0	0.0423112589458326	0	0	0	0.03	0.22710322583866	1.0058639897574
TCGA-A2-A0EV-01A-11R-A034-07	0.0589460776832046	0	0.00657017064945596	0.0717352695519071	0	0.165747601780175	0.0144097080750785	0.0427214140033336	0.0439041452483611	0.00102540711166641	0.0256322625787843	0	0	0.278688366021983	0.0844645741276745	0.153501034134726	0.00351535462774494	0	0.0491386144059047	0	0	0	0.17	0.0792158215378419	1.06187866267985
TCGA-BH-A0EI-01A-11R-A115-07	0.0767863286093242	0	0.0133389181033614	0.0142913879326615	0	0.0607767746656866	0	0.0810062569068785	0.0211263041984551	0	0	0.0339778029896426	0.0160430500793056	0.194116325313819	0.00825963959490374	0.25332537782246	0	0.0347133097112791	0.180671113515658	0	0	0.0115674105565643	0.0600000000000001	0.141624088605583	1.02679980683381
TCGA-AN-A0XW-01A-11R-A109-07	0.0441143779478618	0	0.00895480913499835	0.117671971882325	0	0.154288637466228	0.0334655848481427	0.0928398631004062	0.0477638331169192	0	0	0.0412210398044043	0.00396711761508547	0.0864855777049359	0.116907604667228	0.172380274109349	0.0130435338030581	0	0.0668957747990578	0	0	0	0.15	0.0856775608759847	1.05416728022564
TCGA-A8-A09A-01A-11R-A00Z-07	0.0812424432523454	0	0.0171370520088855	0.14669425541723	0	0.212063885666756	0	0.0224237849026516	0.0536344869560924	0	0	0.00369794575304282	0.0057510252950757	0.0735139242162944	0.119390708431401	0.129993775452661	0.0333586644198897	0	0.101098048227674	0	0	0	0.03	0.219589231520557	0.996516690676403
TCGA-A1-A0SG-01A-11R-A144-07	0.19490417054073	0	0.0445174385438808	0.0948946639547494	0	0.173261153848006	0	0.0345904998046126	0.0142636409483891	0	0	0.0152069590860231	0.0465610062878267	0.0514392177375213	0.0595947104429873	0.0916241679934728	0.0519151928821925	0.0122782540241702	0.113402725085719	0	0	0.00154619881971853	0	0.388386930124367	0.92084186825404
TCGA-BH-A1F6-01A-11R-A13Q-07	0.0518799269212283	0	0.0114476880488932	0.107250953982395	0	0.151715738273829	0.0308992181921959	0.0629020314810085	0.0145015622281799	0	0	0.0177915442786515	0.00339102950679828	0.240625033394767	0.0900866395952683	0.196357563045715	0	0	0.0105891975424196	0	0	0.0105618735086507	0.15	0.0874987184286084	1.05951037093355
TCGA-E9-A249-01A-11R-A169-07	0.0798329927314864	0	0.00896458774803245	0.0584225972418272	0	0.185312933548289	0	0.14571879910772	0.0123267187081735	0	0.00173559390847978	0.0116545273995589	0	0.191497400433029	0.106680982081795	0.137047048710658	0.0271658841994869	0	0.0336399341814646	0	0	0	0.05	0.146791702028907	1.03098870904382
TCGA-BH-A1F2-01A-31R-A13Q-07	0.016532087035079	0	0.00115167836625653	0.0188774045260917	0	0.0347259821658723	0	0.0667366633966773	0	0.0157457595605095	0	0.0214836144231587	0	0.312706688982037	0.0309974650134116	0.325620423463303	0	0	0.105666269615658	0.0406553239604898	0	0.00910063949145557	0.02	0.287409799706004	0.983210714639607
TCGA-A8-A096-01A-11R-A00Z-07	0.02563526911936	0	0.0054007299241993	0.168672897404952	0	0.187168849110156	0.0134852190887563	0.100381476486907	0.0373751159478495	0	0	0.00119566455154965	0.0778809710621935	0.0309918435992531	0.0729361967337532	0.208583544550232	0.0283784668818597	0.00186632715287031	0.0384331996868871	0	0	0.00161422869922181	0.15	0.0908656349297068	1.05228669488095
TCGA-AR-A1AI-01A-11R-A12P-07	0.021397716348553	0	0.0347171670833032	0.194994228368588	0	0.149540936056194	0.0788148648300305	0.0784407474499865	0.0454955175702837	0	0	0	0.013320066770382	0.11459642980514	0.058720844895751	0.137789477465762	0.0173049660181819	0.0341074108139375	0.0146121069831321	0	0	0.00614751954077327	0.15	0.0912785471367547	1.05274950529438
TCGA-AC-A3BB-01A-21R-A19W-07	0.135806119931366	0	0.0343078610168879	0.14306369551603	0	0.13502798477217	0.00147768473768959	0.0732133376685607	0.109750130571969	0	0	0.0387635319299474	0.00526956518201726	0.0441962923142485	0.0710030910717033	0.0887058218174034	0.0342801907477033	0	0.085134692722304	0	0	0	0.03	0.219503522269315	0.999428947549141
TCGA-BH-A0WA-01A-11R-A109-07	0.0362549017538255	0	0.00522864743404358	0.0499939133217801	0	0.136756648997649	0.0185935748597507	0.0759726901240163	0.0338917552769739	0	0.0109765629221956	0.00468188853364491	0	0.301557080596936	0.14533617378405	0.116012765485741	0.0341738242333933	0	0.030569572676	0	0	0	0.04	0.194925329528949	1.01975552935097
TCGA-AQ-A1H3-01A-31R-A13Q-07	0.0691283617127559	0	0.00387175724793811	0.139326487956738	0	0.259935151278991	0	0.0676400841113282	0.0231161359187352	0	0	0.00222002705727169	0.00194849545515331	0.0323123613857299	0.0808692441199187	0.0858104663955399	0.135443878130517	0.0277084891692636	0.0689428203130914	0	0	0.00172623974702717	0.14	0.100566259576485	1.04698355330071
TCGA-BH-A0E7-01A-11R-A034-07	0	0.0051480543758392	0.0199081213363051	0.0245016082741113	0	0.127023486864899	0	0.0337857953371971	0.0263109370138774	0	0.01494539109829	0.0338853693175577	0.0165195820024528	0.0618442741909833	0.0554282757354516	0.329550514635803	0.017855612524441	0	0.233292977292792	0	0	0	0.24	0.0422483736142531	1.06541416301576
TCGA-BH-A0RX-01A-21R-A084-07	0.0411772484834804	0	0.00386678553196395	0.132303885361742	0	0.168607588807878	0.0728804848744337	0.090414911972829	0.0264088949386	0.0233299974055823	0	0.012924235389757	0	0.084067495589699	0.158402691279951	0.0802302354661627	0.042173899746841	0	0.0568070992166151	0	0	0.00640454593446564	0.19	0.0630384194816593	1.07160339918928
TCGA-AO-A03U-01B-21R-A10J-07	0	0	0.000642671311147378	0.046314169890547	0	0.179090327249856	0	0.0119860709175685	0.00325705681088588	0	0.107413573601517	0.0796563573655602	0.122852255118198	0	0.0427685251667554	0.233380091492884	0.078933770382439	0	0.0937051306926419	0	0	0	0.0600000000000001	0.141420409238475	1.02816706401253
TCGA-AR-A24L-01A-11R-A169-07	0.143817652987912	0	0.0446218439789884	0.0309803938850429	0	0.12601059443659	0.00160108006413959	0.0351721798717066	0.0343277207248844	0	0.00652255188574647	0	0	0.236276470311974	0.051059144133748	0.204163440519993	0.0124093711594137	0	0.0712660567982553	0	0	0.00177149924160549	0.03	0.245687001034352	0.986323293976109
TCGA-E2-A1IJ-01A-11R-A144-07	0.118920930986749	0	0.0434286755648632	0.130002184699951	0	0.203251262534988	0	0.101692938038822	0.047277038730908	0	0	0.00546368045786956	0.00580732628751074	0.0163680266506743	0.094751401241894	0.120113667268078	0.0210671140777419	0	0.0861469329202984	0	0	0.00570882053965146	0.03	0.232923088326867	0.993894237918906
TCGA-E2-A150-01A-11R-A12D-07	0.0289697923190409	0	0.00219223895941035	0.0391601047817267	0	0.160292143746465	0.0277675416817931	0.0723136315869723	0.0628796858606159	0	0.0198566420257377	0	0	0.26895787130071	0.148536546644193	0.104658087617928	0.0221788210706	0	0.0422368924048073	0	0	0	0.02	0.276591355441416	0.978985800995206
TCGA-E2-A15H-01A-11R-A12D-07	0.209747861818824	0	0.162151357065414	0.133226857171345	0	0.123686460084882	0	0.0326665610430806	0.0258847074316985	0	0	0.00207735776196172	0.023294961044168	0.120853596518106	0.0789322627645867	0.0284659981497307	0.00456497400417269	0	0.0544470451420304	0	0	0	0	0.4221758763966	0.909284452830936
TCGA-BH-A0E0-01A-11R-A056-07	0.030735401283015	0	0	0.0525039666209617	0	0.102987418869826	0	0.106508594706659	0.146887852815815	0	0	0.0285979492114293	0.00798168866283085	0.00198824904640055	0	0.0716194145297526	0.313791903344129	0.0966831987575213	0.0375867317097223	0	0.0021276304419363	0	0.04	0.202561942988257	1.00515090918371
TCGA-A2-A0D1-01A-11R-A034-07	0.066494610926216	0	0.0159784008130265	0.154661137291043	0	0.169697129658184	0.0234456142647391	0.114862287186872	0.0250983311854964	0	0.00401717803206545	0	0	0.279677927305091	0.0497204015264841	0.0957546655542206	0	0.000219492009688632	0.000372824246873269	0	0	0	0.08	0.13197168256851	1.04780066185052
TCGA-A8-A09D-01A-11R-A00Z-07	0.0268469842326927	0	0.0059735600059901	0.0300669774220176	0	0.147620595740629	0	0.0193682992417466	0.0318444066593574	0	0.00274776452936575	0	0	0.332350940067558	0.0627133437614481	0.274109119430611	0.0129570021791615	0	0.0514036938468994	0	0	0.00199731288252339	0.02	0.293023876349221	0.977433046283738
TCGA-AQ-A1H2-01A-11R-A13Q-07	0	0.00827021041423317	0	0.142394151535607	0	0.116093312968958	0.0106661210459038	0.00483631438307112	0.0719514238626971	0	0	0	0.0199250018874695	0.0184410542242506	0.0398114226689938	0.437592008082165	0	0	0.124465484322356	0	0	0.00555349460429504	0.04	0.178964342244015	1.01490763567736
TCGA-D8-A1JH-01A-11R-A13Q-07	0.153458338405186	0	0.0415876973702339	0.0653549736802686	0	0.199353580495825	0.0069695989702453	0.0339342283324967	0.0247529359406352	0	0	0.00996238312658779	0.018643046305392	0.0570025729267375	0.0534501687933628	0.148486647718101	0.0618641115253767	0	0.125179716409551	0	0	0	0.02	0.279139815317967	0.966055737277987
TCGA-GM-A3NW-01A-21R-A22K-07	0.062186245258339	0	0.00797882784940345	0.0494972158656113	0	0.275317498060046	0.00707275923209922	0.055781045803176	0.0153014603964971	0	0	0.0128394563621455	0	0	0.0964839144609939	0.140858674742153	0.0523078242301307	0.00597468206115787	0.21605279603304	0	0	0.00234759964520758	0.08	0.128114144443919	1.03178352055507
TCGA-A7-A0CD-01A-11R-A00Z-07	0.0602188093988947	0	0.042735431956937	0.0505571647509128	0	0.114998255464833	0	0.052957888638568	0.0286422588140307	0	0.0151125399803468	0	0.032753507084072	0.000624438036948744	0.0503591217632904	0.185320765445879	0.0165462477371199	0	0.349173570928167	0	0	0	0.0600000000000001	0.142314110234152	1.03000570269348
TCGA-A7-A2KD-01A-31R-A21T-07	0.0424651608190919	0	0.0074173085471824	0.0444684038366351	0	0.260486936483897	0.0328530680782072	0.0466418073248554	0.0766754251024167	0.00815844838160853	0.0201677600876919	0	0	0.141464762678917	0.0961407720771612	0.181023797076638	0	0	0.0354660591760745	0	0	0.00657029032962322	0.21	0.0586235865768815	1.06702316799288
TCGA-AO-A03L-01A-41R-A056-07	0.0841443947601461	0	0.0819307500121829	0.0649486675833638	0	0.285357764841907	0	0.0633828924158051	0.0408315253003602	0	0	0.00229686444758314	0.0396520795663998	0.0158388034962742	0.144151855724345	0.0845147076763211	0.00449660896334562	0	0.0884530852119661	0	0	0	0.04	0.210219477480684	1.00684129676966
TCGA-AR-A2LR-01A-12R-A18M-07	0.0637006031677879	0	0.00154074884455757	0.103723292941569	0	0.0774459584017995	0	0.0965018049297042	0	0	0.00243340012406624	0.00405545450985676	0.00927862642037776	0.0718206951322748	0.0778674008412254	0.373046883710013	0	0.00560444511798604	0.0841093435355569	0	0.0287966548164667	7.46875067580198e-05	0.14	0.0972643000171258	1.04469219083573
TCGA-E2-A14T-01A-11R-A115-07	0.0532312957867459	0	0.013956162952963	0.0399096841683374	0	0.0533352799189377	0	0.0452707943567352	0.0180441271815502	0	0	0	0	0.593840058788816	0.0440378062362622	0.105810355180352	0	0	0.0325644354293001	0	0	0	0.04	0.209982007779777	1.05683291839526
TCGA-AR-A24U-01A-11R-A169-07	0.0568453456802113	0	0	0.0598001053814909	0	0.319391160215448	0.0315156965029435	0.0405824652395584	0.0333195704098655	0	0.00173478350607039	0	0	0.15164279648155	0.0816274292626232	0.150624947329319	0.0289253871294131	0.00766608135937874	0.0307990935693099	0	0	0.00552513793281906	0.2	0.0593823448988406	1.06725565966411
TCGA-BH-A28Q-01A-11R-A16F-07	0.122216988272437	0	0.0163294537484742	0.0731253880829339	0	0.255896741192367	0.00656984084999483	0.07300322601513	0	0	0	0	0.0478307407556707	0	0.104987783932428	0.152828636682097	0.0247162157083997	0.0262919754444852	0.0890554908081249	0	0	0.00714751850745754	0.04	0.185844151050995	1.0079933011028
TCGA-C8-A3M7-01A-12R-A21T-07	0.173224700146583	0	0.244187731381633	0.105861248169627	0	0.117453869127006	0	0.0244242244649503	0.0199174347958538	0.0141666177217059	0	0.026303225174769	0	0.00849115352259147	0.062848035492633	0.0810666960844805	0.0106165794944172	0	0.111438484423751	0	0	0	0	0.45377985093583	0.89532777483017
TCGA-BH-A0EE-01A-11R-A034-07	0.0646092218739755	0	0.0185506401183195	0.0238147015916169	0	0.246974736672969	0	0.085662665823544	0.0664685906667016	0.0249016225108403	0	0.0440932306509462	0	0.0829972608821097	0.13722300126635	0.0502216063070423	0	0.0813264329403415	0.0695686456750184	0	0	0.00358764302022558	0.04	0.1859765328976	1.02060211713324
TCGA-3C-AALK-01A-11R-A41B-07	0.0452125458241862	0	0.00841280865490966	0.107730971711405	0	0.209700856307981	0	0.0572396335719392	0.118866904728926	0	0	0.0388171318514355	0.0111430219099692	0.024745438464362	0.0965143724849949	0.107765293889241	0.076317259563132	0	0.0964689886326699	0	0	0.00106477240484794	0.19	0.0654501639402147	1.06420555457996
TCGA-EW-A1OW-01A-21R-A144-07	0.119305849900422	0	0.012697015681893	0	0	0.100649536228506	0.00231934137417308	0.12304550214836	0.0351597052769371	0.00644674853398645	0	0.00881387604902882	0	0.336716995697607	0.100177306240409	0.0853457217758689	0.0518717701269253	0	0.0174506309658833	0	0	0	0.07	0.138690713637557	1.04319377841075
TCGA-E2-A108-01A-13R-A10J-07	0.0420009941552839	0	0.00183806415946885	0.211127595910047	0	0.145029448347032	0.034263990230927	0.0825312226746707	0.0509924764930598	0	0	0.0175348420821839	0.00763239187250155	0.0546793718597073	0.0946487507105378	0.114335630580873	0.028448063332895	0	0.114937157590813	0	0	0	0.18	0.0764933271537418	1.06081798682078
TCGA-A2-A0D4-01A-11R-A00Z-07	0.0920362897882171	0	0.0261435998201393	0.0387093558178806	0	0.179895015006876	0	0.0560403857498302	0.00570084707536081	0	0.00309816913970115	0.00997293082145472	0.00131429432985344	0.0647738851466079	0.0767651240244952	0.258514908904277	0.00491160344780411	0	0.182123590927503	0	0	0	0.02	0.274581076179607	0.96850117162546
TCGA-E9-A1RA-01A-11R-A14D-07	0.0963704110436777	0	0	0.0868320962489497	0	0.188331517721411	0	0.0519272368494012	0.0798209688299486	0	0	0.00354524960229395	0	0.192183824599579	0.105749140667623	0.115979270923373	0.0123869124722194	0	0.0668733710415238	0	0	0	0.09	0.118842592081788	1.04152786628875
TCGA-V7-A7HQ-01A-11R-A33J-07	0.0597449277256104	0	0.0375015317098585	0.109119563257498	0	0.0525847191237207	0.0285612897364722	0.0348079585137787	0.0296438404790192	0	0	0	0.00194137977092952	0.108957893059827	0.0497607338245734	0.297906434397594	0.0210691459328243	0	0.163365197635717	0	0	0.00503538483257736	0.07	0.137996845264351	1.02291883648576
TCGA-AR-A24X-01A-11R-A169-07	0.13158959812805	0	0	0.101805563706748	0	0.332287826096701	0	0.106151190884327	0.00616401185067293	0	0	0.0190319540309278	0.0114509334316977	0	0.107416744877103	0.105226672212323	0.0221004072794662	0	0	0.0374025432484531	0	0.0193725542535313	0.17	0.0785641430351914	1.07460528593329
TCGA-D8-A73X-01A-11R-A32P-07	0.0793800010670152	0	0.020764386233478	0.0608160301350285	0	0.0492865571664525	0	0.0511952042139713	0.071653055606013	0	0	0	0	0.339543731839362	0.0345322882332698	0.16363740658279	0	0	0.126733903227256	0	0	0.00245743569536432	0.0600000000000001	0.143412151625315	1.03819837589782
TCGA-BH-A0W4-01A-11R-A109-07	0.0617821167464763	0	0.0172524609119841	0.028649911459088	0	0.112411517099766	0	0.0327824563015856	0.00842942518662361	0.0129961906923934	0	0.0210722810376544	0	0.363391860064831	0.0768296111658888	0.0932826256546335	0.0111733685215648	0	0.15994617515751	0	0	0	0.07	0.139406510524057	1.04144280325371
TCGA-BH-A1ET-01A-11R-A137-07	0.0810092310477927	0	0.0161005333551073	0.111768754356294	0	0.290229575162185	0.00428125608748132	0.03247905354158	0	0	0	0.00549249700137017	0.0818574407035652	0	0.0825528520183014	0.167695767866365	0.0389763311730939	0	0.0844197782634565	0	0	0.00313692942340694	0.08	0.133369095955942	1.02805644853086
TCGA-BH-A0C7-01B-11R-A115-07	0.0985370600870362	0	0.0150289905676156	0.0612276759308861	0	0.243234067636313	0	0.0480517334865561	0.0161129848832092	0	0.0152646490715876	0	0	0.138022887388716	0.100072874121309	0.111682587198967	0.0145387826863151	0	0.138225706941489	0	0	0	0.05	0.166737310792907	1.0150904388818
TCGA-LD-A7W5-01A-22R-A352-07	0.162984900601147	0	0.0344682931183042	0.176500088727052	0	0.0960647802003091	0.0335727351343779	0.115966114454229	0.129254817828322	0	0	0.0212239348294969	0.00382449260838978	0.0527240850623317	0.0691794488982938	0.0333356910417269	0.0274672184067226	0	0.0434333990892966	0	0	0	0.03	0.247332418352353	0.99573953267454
TCGA-D8-A1XK-01A-21R-A14M-07	0.0830624344529633	0	0.0630173544807308	0.0495975734345128	0	0.150354585563995	0.0727228711473264	0.0448544846518672	0.000381820689476572	0	0.0430992300571121	0	0	0.290623347167784	0.0726262567705423	0.101158021757805	0	0	0	0.0216080244652676	0	0.00689399536061797	0.04	0.20153180528952	1.00744243041292
TCGA-A2-A0T4-01A-31R-A084-07	0.0612150154593979	0	0.00906927353275963	0.112711523271998	0	0.144168363312018	0	0.0780416203625651	0.0181392071854742	0.00779252264137026	0	0.0158415954222453	0	0.148432480293805	0.0763748637725116	0.0993389247346227	0.0161513502554288	0.00892177276742528	0.203192230257511	0	0	0.000609256730866659	0.0600000000000001	0.141740463530983	1.02497605393838
TCGA-AN-A0FX-01A-11R-A034-07	0.117756510872511	0	0.00610972843170634	0.0652601456408437	0	0.135730284595883	0	0.0668341439506755	0.0486704741967596	0	0.0183337735722765	0	0	0.27838448430809	0.115757778055894	0.0910517513195556	0	0	0.0561109250558049	0	0	0	0.05	0.1652319354619	1.0256768749035
TCGA-A2-A0D3-01A-11R-A115-07	0.141511475991814	0	0.0349030528913605	0.209259198417108	0	0.244068566237208	0.0163541634089292	0.0582252420185976	0.0403349897009407	0.00283366571842432	0	0	0.0122232828188279	0	0.090407952278295	0.112776358701408	0.0191883236980475	0	0.0110356854874072	0	0	0.00687804263163278	0.03	0.233544844042847	1.00403233724935
TCGA-D8-A1XS-01A-11R-A14M-07	0.0285456060471919	0	0.0109271407372807	0.0637409055120786	0	0.248369698700391	0.00192612864141664	0.068867594698341	0.0255291227457606	0.0047735263804599	0	0	0.0441161257957624	0.0509769267003552	0.0665739687683125	0.277982175852963	0.0131214093271864	0.00760250033346274	0.0802894210568455	0	0	0.00665774870219235	0.22	0.0545012546078558	1.05970642496717
TCGA-C8-A138-01A-11R-A115-07	0.0998555326445184	0	0.00883308950317132	0.230025679939254	0	0.0396952736815547	0.0289566064852465	0.0874162190840293	0.0727600489647535	0	0	0.00648842221283293	0.0131109629062641	0.149296570429601	0.0506808944421703	0.0660618686749588	0.0382967402862398	0	0.108522090745405	0	0	0	0.04	0.175990232987204	1.01305929381772
TCGA-AR-A24R-01A-11R-A169-07	0.0806409273842568	0	0.0146214180989949	0.0252133923153575	0	0.287684277759513	0.00890864456615895	0.0554244051613059	0.0643079314024405	0	0.0447105976840771	0	0.0112537449760251	0.0302387043466839	0.160426634882917	0.0851550006697979	0.0674672755741293	0	0.0627512201018822	0	0	0.00119582507645969	0.05	0.156519466564258	1.02912256358026
TCGA-BH-A2L8-01A-11R-A18M-07	0.076005903798936	0	0.00274614181069388	0.159356939808831	0	0.148894362870566	0.0236065653647766	0.0741363860325201	0.0826538471027418	0	0	0.055205913370075	0.0170099031093093	0.0603495308825935	0.10896458388491	0.0475102894502739	0.0418324450551684	0	0.101727187458605	0	0	0	0.14	0.0999363667748972	1.05342610622767
TCGA-E2-A14V-01A-11R-A12D-07	0.0695160384441546	0	0.0162989226388593	0.0807896980438348	0	0.178305804179229	0	0.0698162268105861	0.0200100498696007	0.00649106006167274	0	0.0174065365495137	0	0.115838178430762	0.107816125693843	0.079232046388861	0.0315838403587209	0.010744652253271	0.195202494003395	0	0	0.000948326273696508	0.05	0.146697344821839	1.02315245422921
TCGA-AO-A0JE-01A-11R-A056-07	0.054724731262994	0	0.0319336936969798	0.203869150608428	0	0.0913982376516225	0.0595430758777766	0.066554339203541	0.0889931939228677	0.00640410203689277	0	0	0.0312484931141771	0.0209316615445721	0.12828685200985	0.131505275759069	0.0118878512999488	0.0230210662054195	0.0477105955333763	0	0	0.00198768027248446	0.07	0.136879248122306	1.03668834825733
TCGA-A8-A06O-01A-11R-A00Z-07	0.0616913425435468	0	0.00780828843173493	0.0821477754794136	0	0.180669594513279	0.0266961582409267	0.0532509535527379	0.046314736948143	0.00220984551700348	0	0	0.000585128374699257	0.106110184684294	0.0820329993541342	0.27199847735003	0.0453712655122446	0.00340013450755392	0.0297131149902579	0	0	0	0.15	0.091531942636327	1.04782654334983
TCGA-AO-A0J4-01A-11R-A034-07	0.13402061128496	0	0.0694033256703179	0.0722850599314642	0	0.218929911159568	0.0203793602532947	0.0802281192425642	0.0633926766259655	0	0.0189447791425949	0	0	0.122761529169218	0.122720151382078	0.0679489526776955	0.00741544202193831	0	0.00157008143834073	0	0	0	0.03	0.257089270749713	0.987784256296337
TCGA-EW-A1P3-01A-11R-A144-07	0.122699224045277	0	0.00611859025029631	0.0629388553842509	0	0.201288250238399	0	0.109520665113105	0.0132073541937483	0.0114475611402417	0	0.00688908905363462	0.002130608211565	0.0230774633587514	0.150738446734281	0.154998617960497	0.0187703795213972	0	0.0968792459971907	0	0.0131511283172826	0.00614452048008255	0.05	0.157892034784055	1.02485656479906
TCGA-B6-A0WT-01A-11R-A109-07	0.0528659469435846	0	0.0317565714402531	0.0505553290346343	0	0.163257901267554	0	0.0767040168667979	0.0486453256354534	0	0.0101285340441257	0	0	0.160523445417308	0.0534806663783503	0.160245347865552	0	0.0564040057611809	0.13420887121281	0	0	0.00122403813239646	0.14	0.104586472181856	1.0368964134749
TCGA-C8-A26W-01A-11R-A16F-07	0.0823168436042006	0	0	0.233560641165997	0	0.154344450049797	0.00773276753757881	0.117496839549779	0.0385776544541672	0	0.000320976571052348	0	0.0327183011799812	0.0111107521984513	0.131767693666954	0.156685563910044	0	0.0042262380129266	0.0291412780990702	0	0	0	0.13	0.106561853208893	1.06194641232176
TCGA-AN-A041-01A-11R-A034-07	0.0104248929887462	0	0.0235775051849312	0.00924005627264791	0	0.217347539934648	0	0.037195647172936	0.0426568578784805	0	0	0.0200007171530718	0.0106226177222264	0.26786542023221	0.0687464388522945	0.199012379534572	0.0126776540272974	0	0.0772309586812722	0	0	0.00340131436466622	0.14	0.0978509629415405	1.05357391323281
TCGA-D8-A1Y3-01A-11R-A157-07	0.0201447765367401	0.00154592074778636	0	0.12281362320635	0	0	0.0100835705612751	0.0943386103283336	0.0428625476147595	0	0	0.0243264752407068	0.012671113298078	0.0480223309323911	0.0782581320555332	0.397909790490452	0.00706530405767792	0.00781646633011095	0.114193798068905	0	0	0.0179475405309008	0.05	0.166320735393769	1.01818720065102
TCGA-B6-A40B-01A-11R-A239-07	0.0656616972784197	0	0.000509984712960376	0.0144266462382864	0	0.0521553794298583	0	0.0776302000779323	0.0248644348221526	0	0	0.0206637080841311	0	0.415076297793972	0.0191269139886258	0.0943178796518285	0.0101572869506913	0.0369319899235225	0.166154804437009	0	0	0.0023227766106107	0.16	0.0840741532830114	1.07542973511907
TCGA-B6-A1KI-01A-11R-A14M-07	0.10116146210866	0	0.0252308901310201	0	0	0.143969286922822	0	0.0779971696698372	0.0405611436458234	0	0.00896359373245044	0	0	0.242898700319803	0.102004552447319	0.133680976231999	0	0	0.118736210499777	0	0	0.0047960142904881	0.04	0.186236178381609	1.01049824721556
TCGA-A8-A090-01A-11R-A00Z-07	0.0727066108672298	0	0.00816632976878123	0.0441683365338401	0	0.0908803957812049	0	0.0730758155281612	0.0385410822378605	0	0.00329269024935579	0.00589169489118526	0	0.346028769344507	0.0634057973851205	0.207405373007922	0	0	0.0389901747540237	0	0	0.00744692965080767	0.02	0.310443930905701	0.965437581320121
TCGA-BH-A0B6-01A-11R-A19W-07	0.0495910990860071	0.00764777724225941	0.0304756431137497	0.189816589879272	0	0.0880171759242231	0	0.0968128107742605	0.135222493567689	0.00357097115959751	0	0.0543698065373122	0.0144012163876111	0.098262140866503	0.0717425629092758	0.0626600985323331	0.0227266933350587	0	0.0746829206848483	0	0	0	0.08	0.133147593432059	1.04177104106984
TCGA-A8-A09W-01A-11R-A00Z-07	0.120617138275937	0	0.00273410171441602	0.0830626662486551	0	0.205262967980954	0.013108908058786	0.0412509759745709	0.0429528232054374	0	0	0	0.0478458454920588	0	0.0548071282061534	0.211508327926054	0.00959119391105038	0	0.165014882269235	0	0	0.00224304073669229	0.04	0.177866616767438	1.00744111769095
TCGA-AO-A03M-01B-11R-A10J-07	0.156297996142649	0	0.0796449747734736	0.108265932074787	0	0.134989234150654	0.0305331577453493	0.0914416053526129	0.0510783913763395	0	0	0.00433014525560023	0.00666960971672412	0.0374292006186153	0.100318279163992	0.0969091598988106	0.0313921079352574	0	0.0707002057951349	0	0	0	0.02	0.320284931148328	0.953690038073912
TCGA-E2-A1L6-01A-11R-A13Q-07	0.111231093760789	0	0.00821764796308045	0.0408689229500695	0	0.118530744111989	0	0.0933172319375736	0.00977612429685738	0	0.0312128221524178	0	0	0.318891481612497	0.0721505393320133	0.145393290349539	0	0	0.0301477640579784	0.0172438929938543	0	0.00301844448134199	0	0.489088816310177	0.872088454598211
TCGA-AR-A0TQ-01A-11R-A084-07	0.165957870003495	0	0.0679571710045781	0.103512833432454	0	0.145072199019194	0.00206865397647265	0.0347488202664551	0.0645128430058325	0	0	0.00777327990815948	0	0.185606922854549	0.0868696785047545	0.119866346451704	0.00269383271824072	0	0.0133595488541103	0	0	0	0.02	0.302306144436946	0.963666322387188
TCGA-B6-A0RP-01A-21R-A084-07	0.0482093104671393	0	0.00216633781674958	0.240053800642193	0	0.150234469157812	0	0.0676826558910641	0.0387669631937103	0	0	0.0221600802054037	0.0238681453117548	0.0840729169432035	0.0588802202765605	0.194279505499962	0.029507737227229	0	0.0326810170831788	0	0	0.00743684028403923	0.12	0.109395341852825	1.04850012704029
TCGA-AN-A0FK-01A-11R-A034-07	0.072729332248726	0	0.0462520733310751	0.0674608613412968	0	0.0676154016352464	0	0.0471876701853936	0.0667866952453123	0	0	0.0151242744407192	0	0.286563388181608	0.105763828691552	0.150278699253994	0.00425439365582321	0	0.0699833817892531	0	0	0	0.0600000000000001	0.140068451352405	1.03606048345836
TCGA-E9-A22D-01A-11R-A157-07	0.0306004783844966	0	0.0145407167969572	0.389722879854379	0	0	0.182464639770365	0.0786751306201411	0.0219538604545067	0.0128142026887678	0	0	0.00449073486860384	0.042620722033237	0.0786758698610223	0.0759789678806012	0.0215717649231519	0	0.043547461639809	0	0	0.00234257022396127	0.14	0.102648815875884	1.06312483804883
TCGA-BH-A18L-01A-32R-A12D-07	0.0569371201497922	0	0.00656241694363981	0.11498471864765	0	0.194778727410213	0.00775207584068568	0.0612887896538841	0.0209438356916257	0	0	0.0135095295213799	0.0171487774562353	0.0366461615242766	0.130871938214367	0.283170408461379	0.00964227303869726	0	0.0457632274461739	0	0	0	0.17	0.0781922559434932	1.0584850376138
TCGA-E9-A1RG-01A-11R-A14D-07	0.0220537783455819	6.93519561304757e-05	0.000392005370394238	0.110263337859551	0	0.088118392537672	0	0.041750126989976	0.0781681926112167	0	0	0.0658593196160755	0.00681469224625062	0.0945788830425393	0.110816510887562	0.207780814274387	0.0547995608062853	0	0.112445087294432	0	0	0.00608994616194578	0.18	0.0689072783416551	1.05613593618007
TCGA-D8-A146-01A-31R-A115-07	0.119410171033827	0	0.00289810092180012	0.052090423563174	0	0.0839649180393414	0	0.0652402086489351	0.0122901544195685	0	0	0.0105378935327198	0	0.245536811281994	0.0585382364068038	0.11698362678269	0.00506303980639489	0	0.227446415562751	0	0	0	0.05	0.154962988553397	1.02371593402288
TCGA-AO-A0JL-01A-11R-A056-07	0.105624985339872	0	0.0131082207292151	0.0891826322187609	0	0.0368658390310816	0	0.149143155909449	0.029705308171635	0	0	0.0541888079509154	0	0.295109981507456	0.0544833215213106	0.133144390642003	0	0	0.0394433569783012	0	0	0	0.03	0.217520022060348	1.00290942532849
TCGA-EW-A6SB-01A-12R-A32P-07	0	0.0804476661840435	0.0368516983601431	0.0954320289927826	0	0.137605922953454	0.0104570394627694	0.153581713912714	0.101817277192752	0.0236309268022336	0	0.0993101092434301	0	0.078345898317748	0.0785963780666429	0.0292879529411929	0.0363205698688372	0	0.0355521327074005	0	0	0.00276268499385526	0.04	0.17308501013174	1.03162455337489
TCGA-3C-AAAU-01A-11R-A41B-07	0.19837626855776	0	0.125589431694189	0.0233902754308714	0	0.0334950629385735	0	0.025319535576346	0.0830618932575636	0	0	0.0140708356837352	0	0.156382248463008	0.0388208313456292	0.254611169367764	0	0	0.0353671049035652	0	0	0.0115153427809952	0	0.373340512060411	0.932361123269972
TCGA-GM-A2DF-01A-11R-A180-07	0.0858673495499104	0	0.104640973678899	0.0607333112546741	0	0.110666459302528	0	0.102635978163655	0.0649709946915355	0	0	0.0408062738656531	0	0.195547222662425	0.110035035403294	0.116417467339009	0.0057301742084845	0	0	0	0.00194875987993356	0	0.03	0.244227688792921	0.991319829397549
TCGA-E2-A15J-01A-11R-A12P-07	0	0.00858462432511128	0	0.0371234666288425	0	0.117841239926343	0	0.0950517780313978	0	0	0	0.0475004165645639	0.0463062632502801	0.220798480431349	0.0286608237021783	0.274659430232289	0	0.0880989318509188	0.0312259836791477	0	0	0.00414856137757817	0.24	0.0424069178736154	1.07885675034427
TCGA-EW-A424-01A-11R-A24H-07	0.229421554062788	0	0.225370131787929	0.0662995356724795	0	0.0546151841397507	0	0.0582347743028645	0.00191459777788205	0	0.0100983104695943	0.00334595830295556	0.06220853714684	0.0117540200109083	0.0224456715005083	0.0948973182246168	0.0138639497627624	0	0.14553045683812	0	0	0	0	0.473105420248409	0.883397303919252
TCGA-A8-A07Z-01A-11R-A00Z-07	0.0338913231445242	0	0	0.15008072438805	0	0.0595388346564862	0	0.0836323571718528	0.0982225207871234	0	0.00215343247292619	0	0.02466703012843	0.0148049945605989	0.0131993489706829	0.249015143041994	0.0295627233390783	0.0744452279187774	0.166691568170633	0	0	9.47712488422351e-05	0.05	0.162710864008548	1.01414842847005
TCGA-BH-A0BF-01A-21R-A12P-07	0.0376399651951672	0	0.003993286081016	0.16601052088171	0	0.221660019575204	0.0173038427072486	0.10917226232579	0.0435974734840762	0	0.000240453201883196	0.00194566223934195	0.0280395414372007	0.0547508702806565	0.102643664258973	0.129931681029725	0.0118578450090209	0	0.0703590464526903	0	0	0.000853865840296585	0.19	0.0655820200605402	1.07109026573528
TCGA-E2-A154-01A-11R-A115-07	0.0123155141289191	0	0	0.0082131122071861	0	0.159760978042368	0	0.0438716565924486	0.00947320352434697	0	0	0.00769400171264924	0	0.192615398975302	0.0496998445591019	0.373375166923731	0	0	0.133753328490139	0	0	0.00922779484380823	0.13	0.106683317539906	1.05445446905349
TCGA-A8-A08T-01A-21R-A00Z-07	0.00672013276432831	0.0258117976410041	0.000299233568350645	0.0732720081094883	0	0.171408029019861	0	0.0406215255818153	0.0815874724746014	0	0.0183007814123627	0.00106068024637729	0.018642761765197	0.322756655813642	0.0181583602760375	0.103065445139572	0.00487476050485878	0	0.113420355682504	0	0	0	0.22	0.0545928140276964	1.075654996185
TCGA-A8-A085-01A-11R-A00Z-07	0.00638538264439672	0.0102310130920688	0	1.67447568906814e-05	0	0.0696325965669682	0	0	0.00306578326131061	0	0.0277427715811312	0	0	0.451528598046134	0.00712749745522141	0.263316978949193	0	0	0.160952633646685	0	0	0	0	0.369405119521741	0.951538170823699
TCGA-EW-A1P4-01A-21R-A144-07	0.0743598495858719	0	0.00884198304306603	0.155327065125479	0	0.168825578351854	0.0514557232482155	0.059530698776289	0.0477323828311887	0	0	0.0764332395992992	0.00156378605689484	0.0515414783146406	0.0677254111042456	0.0585238416254917	0.0913858281103016	0.0083171669489141	0.0638233328742701	0	0	0.0146126344039778	0.05	0.160258205659157	1.02348980837893
TCGA-EW-A1J1-01A-11R-A13Q-07	0.0335618186759572	0	0.00369688923563301	0.0975772919855601	0	0.253004891286531	0.0214086013662227	0.0706227080883875	0.0455062976479085	0	0	0	0	0.113552879786543	0.110560805324193	0.199249685457327	0.0114699856451774	0	0.0325829858515888	0	0	0.00720515964897067	0.23	0.0494593426588249	1.07480008128877
TCGA-A8-A084-01A-21R-A00Z-07	0.0936058799162868	0	0.0442805344475247	0	0	0.0974244672369258	0	0.0650552710755626	0.0248935149668609	0	0	0.00851553995064037	0	0.364839370552035	0.083804327227113	0.137376918924444	0	0	0.0421631813083449	0	0	0.0380409943942618	0.04	0.203307323028298	1.01760303460295
TCGA-E9-A1R7-01A-11R-A14M-07	0.224924968256325	0	0.196654326709951	0.0274853043761597	0	0.231585315155836	0	0.0138349956644258	0.00632150051379255	0	0	0.0388042873298731	0.00117531787398541	0.0426609652211946	0.0708177668440177	0.0665973348482071	0.0136783069547166	0	0.065459610251515	0	0	0	0	0.42753386645266	0.909345782513958
TCGA-AO-A0JA-01A-11R-A056-07	0.121036882292179	0	0.0564758210553038	0.0516576286344258	0	0.226264376837243	0	0.0252394560523807	0.0475029986370304	0	0	0.0082906736545152	0.0112084328562077	0.016633535834072	0.0933634042535996	0.23209094881157	0.0208519808829517	0.00384068734265884	0.0794864168238591	0	0	0.00605675603200376	0.03	0.231589697965899	0.987945800049569
TCGA-A2-A1G4-01A-11R-A13Q-07	0.094595938883821	0	0.0424356922705835	0.116096980000706	0	0.172933172926495	0	0.131632701654885	0	0	0.00631543413813484	0.00667205075128349	0.057544564958999	0.0357092833984425	0.0816804819837095	0.179960883197034	0.0136162848545142	0	0.0536154851437907	0	0	0.00719104583760207	0.04	0.176875492614367	1.01148247921274
TCGA-C8-A12K-01A-21R-A115-07	0.0256356413956011	0.0125396925653045	0	0.114050002817309	0	0.134476022156363	0.0293659588749501	0.0515806481348372	0.0709187705652639	0	0	0.075531243908737	0.0055493156812189	0.163113546288395	0.149499659635507	0.0624256323491751	0.0229255091722835	0	0.0726949503425332	0	0	0.00969340611252243	0.15	0.0848341667828968	1.06309097102391
TCGA-A2-A0CK-01A-11R-A22K-07	0.173029735092814	0	0.0266208448217175	0.190858951194083	0	0.201120521047455	0	0.0381198606084631	0.0862184642643481	0	0	0.0219779419195974	0.0152253766094568	0.0121085144241531	0.0996076908188678	0.0558365783837909	0.0262850102256144	0	0.0529905105896377	0	0	0	0.03	0.243317246140841	0.99832802956436
TCGA-A7-A4SE-01A-11R-A266-07	0.0276881217642957	0	0	0.0365042718875253	0	0.192667341969439	0	0.0783737308152919	0.0431358702274413	0	0.0447356780085277	0	0	0.306358718410393	0.147469393383872	0.0776529243404557	0.0108708904009342	0	0	0.0345430587918229	0	0	0.03	0.261743855528508	0.991249437416031
TCGA-C8-A274-01A-11R-A16F-07	0.0669799350893749	0	0.00394239940903408	0.0417303466345105	0	0.19343929055652	0.00522058714157847	0.0600381904927098	0.0280354572207027	0	0.033741068608642	0	0.0666134836956792	0	0.112901264226804	0.280772968423136	0.0243494545730176	0.0141244993709338	0.0492149594476867	0	0	0.0188960951096708	0.15	0.0911352738268127	1.04441334014691
TCGA-BH-A0B0-01A-21R-A115-07	0.0734496085923234	0	0.0117514129460815	0.0871793931796398	0	0.169150688986531	0.00788320036264584	0.0691055571951434	0.0883012922289764	0	0	0.0204531621345483	0	0.125436404536987	0.10770096965452	0.0818211341854013	0.0442956355162367	0	0.113471540480965	0	0	0	0.05	0.167487281039471	1.0167259133483
TCGA-BH-A1EY-01A-11R-A13Q-07	0.0412585813443105	0	0.0014782860708321	0.0454596457430507	0	0.235858827298704	0.0132221861180343	0.067244868371536	0.0531216001484677	0	0	0	0	0.127883502754806	0.0761138676119339	0.183338889958124	0.0693625637465266	0	0.0856571808336743	0	0	0	0.02	0.269132161446084	0.973105751725794
TCGA-C8-A12O-01A-11R-A115-07	0.105553017480605	0	0.0280362112981338	0.0675976928194124	0	0.1311194011225	0	0.0623391775382349	0.0627831669826935	0	0.0162375700382884	0	0	0.270472330026478	0.061719104394871	0.151683068185247	0	0	0.0369539177232489	0.00151372320592061	0	0.00399161918436637	0.05	0.165170599939051	1.02351572066155
TCGA-BH-A42U-01A-12R-A24H-07	0.140997141830786	0	0.0679001003691815	0.0903581797444659	0	0.110589840275011	0	0.12087165794429	0.0894886944843101	0	0	0.0439681870708838	0	0.115314758326706	0.0774686365295798	0.0626170101915335	0.0404378244112234	0	0.039987968822029	0	0	0	0.03	0.265405077749752	0.979386631537583
TCGA-A7-A26E-01A-11R-A277-07	0.0570209454655487	0	0.0139620041172761	0.0273077921290871	0	0.182947183359704	0.0013224125056733	0.0287906371898374	0	0	0	0	0.186494148417498	0	0.0403471686433405	0.340547141220221	0.00392667353472029	0	0.0921764293625371	0	0.0251574640545571	0	0.09	0.120868077615853	1.03160869810739
TCGA-AQ-A04H-01B-11R-A10J-07	0.0752602376843326	0	0.0114336567582437	0.0360386286165696	0	0.178293302199062	0.0179991562684605	0.0436661360094905	0.0462945957142516	0	0.0343691568553397	0	0	0.190903601814788	0.107373319455109	0.173494704058991	0	0	0.0848735045653612	0	0	0	0.03	0.220820148488019	0.994411981809938
TCGA-A7-A425-01A-11R-A24H-07	0.0364665164520411	0	0.00155437076461977	0.0897943646619956	0	0.151865769624571	0	0.0555811272719643	0.0298005167069305	0	0.020696082587668	0.0094968885110195	0.0965089864780317	0	0.0473837805518865	0.291510360752669	0.0163463778174999	0	0.152994857819103	0	0	0	0.18	0.0684375867360479	1.0483897935473
TCGA-AN-A049-01A-21R-A00Z-07	0.0677529841018479	0	0.0127733542237301	0.0858362490335851	0	0.221181309041549	0.000318536263262846	0.0507247181946829	0.0343250005014833	0	0.0100982572284822	0	0	0.155270383249793	0.128703508716561	0.161504953829914	0.0301091456838237	0	0.0411228342068353	0	0	0.000278765724449847	0.04	0.185467221585053	1.01383174682741
TCGA-A8-A06Y-01A-21R-A00Z-07	0.334775896541085	0	0.0660310266195228	0	0	0	0	0.043482816904161	0.0512245499332116	0.0129530574191529	0.0180865173461182	0	0	0.157239620940872	0.0326657173537937	0.201014889616766	0	0.0462629849816624	0.0353043170168032	0	0	0.000958605326852282	0.02	0.316362288000423	0.965688623905584
TCGA-AR-A2LE-01A-11R-A180-07	0.0792730978823697	0	0.0212190195470273	0.0545266973720888	0	0.262573475696455	0.0239793676617838	0.0132096665090412	0.0321341669136697	0	0.0344283743287264	0	0	0.046893822130142	0.125935288411848	0.192598055447353	0.0642044255865503	0	0.0490245425129449	0	0	0	0.05	0.144828446564487	1.02499520954661
TCGA-AC-A23G-01A-11R-A213-07	0.0173540408259418	0.00418067277605492	0.000978981141856121	0.0812793577260959	0	0.0760988567613717	0	0.0474046308953246	0.0731176793858897	0	0	0	0	0.422226737541846	0.0358651073363037	0.121516677471594	0.0171058992613145	0	0.102871358876408	0	0	0	0.03	0.213900869504991	1.01856391211701
TCGA-A7-A5ZV-01A-11R-A28M-07	0.0371543521002446	0	0.000702598610365621	0.0731135579857267	0	0.000596340107946312	0	0.0353047759187699	0.0411046214288378	0	0	0.0326527414028439	0.142666968389582	0.288383482589548	0.0486454716387943	0.140791179740333	0.0449329014014648	0.0560182369318303	0.0471809192806907	0	0	0.010751852473022	0.03	0.255661935337335	0.985816808716737
TCGA-BH-A0BL-01A-11R-A115-07	0.154267878271118	0	0.0420656200967527	0.051481767272137	0	0.223610528495305	0.0373624085886738	0.0689276191688403	0.0293513251598439	0	0.0101616728338577	0.00930568935980749	0.0102090544071542	0.0596642590799215	0.141789132196939	0.0724216232277426	0.0705115168147248	0	0.0160000158877625	0	0	0.00286988913941902	0.02	0.295092020989798	0.966102817352868
TCGA-EW-A1PA-01A-11R-A144-07	0.0641097624097108	0	0	0.0568868901678003	0	0.213781460632298	0.0073041865756621	0.0939569926457252	0.0276154154053777	0	0	0	0	0.117508987839435	0.113631107592779	0.0773660457322055	0.0146823565176304	0	0.213156794481377	0	0	0	0.18	0.0711021564740379	1.05825804566307
TCGA-E9-A1RC-01A-11R-A157-07	0.000899165493563499	0.00852831249234747	0.00528379766849824	0	0	0.092452437677864	0	0.0245469252062481	0.0461753517011799	0	0.0827417362952319	0	0	0.655865594718164	0	0.0286154683877495	0	0.0114838122637597	0.0434073980953941	0	0	0	0	0.377382058054453	0.961517372563399
TCGA-A2-A1FV-01A-11R-A13Q-07	0.0689742743004632	0	0.0112601690846111	0.0182035129278838	0	0.132877808222465	0	0.0637106081494047	0	0	0	0.0571172414289901	0	0	0.0607858580263399	0.235154636353232	0	0	0.351433826627436	0.000482064879174669	0	0	0.13	0.108422122798362	1.04789322722961
TCGA-BH-A0AU-01A-11R-A12P-07	0.0394791563919261	0	0.0299488083090503	0.0795899036136275	0	0.195353845645337	0.0100190066807966	0.0565660731323033	0.0684587335713037	0	0.0134186894939032	0	0.0171687948424832	0.174180885675367	0.133072411831972	0.0918251411544284	0.0178198857836378	0	0.0730986638738632	0	0	0	0.14	0.101676698133784	1.04801190410732
TCGA-LL-A73Y-01A-11R-A33J-07	0.0676543342881067	0	0	0.0484228805014797	0	0.0759500659783947	0.002351332470726	0.0982425810702688	0.111521318842189	0	0	0.0438582804522704	0	0.3351845020722	0.0205838854967722	0.0470766201258434	0.096466640968727	0.0233668315312732	0.0293207262017493	0	0	0	0.15	0.0910622449548617	1.06155652266646
TCGA-D8-A1JC-01A-11R-A13Q-07	0.0638310851272813	0	0.0222486833640063	0.0704430874129858	0	0.181417963068582	0.0086084018352645	0.0775619014777808	0.0491613821047002	0	0.00649989078229825	0	0	0.260812877466801	0.0863893805276397	0.127380260655374	0	0	0.0427462252767812	0	0	0.00289886090050459	0.05	0.156366022187844	1.02840870877849
TCGA-E2-A1B4-01A-11R-A12P-07	0.0650533380645102	0	0.0155504786491266	0.0432556569579848	0	0.227970056859537	0	0.08125199997857	0.0433610924185247	0.0124917335934485	0	0.0222598343808525	0	0.0784638663362227	0.0681909695577302	0.128996066642923	0	0.0322468282244645	0.1766187621118	0	0	0.00428931622430558	0.08	0.130190770455472	1.0291139558575
TCGA-A2-A0EW-01A-21R-A115-07	0.09958534116882	0	0	0.0964845883343784	0	0.321302862533685	0	0.028919019991001	0	0	0	0.0340828099449664	0.0182185907097737	0	0.0806803445412039	0.154638530741198	0.024573275630344	0.00831464043031461	0.131887256941126	0	0	0.00131273903318969	0.0600000000000001	0.141237199522829	1.0294061138316
TCGA-E9-A1NG-01A-21R-A14M-07	0.0251538911653678	0	0.00158660138504373	0.0264213159116221	0	0.097544082896095	0	0.0120232162053815	0.0539612117691929	0	0	0.00306322365850916	0.0167967170518428	0.188789202038623	0.031599589663301	0.400271305796065	0.050884693028936	0.00335333185435375	0.0735448152042313	0	0	0.0150068023714355	0	0.555699705114897	0.835607593744648
TCGA-AR-A1AL-01A-21R-A12P-07	0.0950698370481208	0	0.00636957269509568	0.081013055334991	0	0.293084840776561	0.0204947428973158	0	0	0	0.00474044169577305	0	0.0289768939966152	0	0.0267955860040102	0.0826956596268932	0.218581494114929	0	0.136314274954537	0	0	0.0058636008551585	0.0600000000000001	0.140945337744356	1.02024194625795
TCGA-LD-A7W6-01A-81R-A352-07	0.162752346440587	0	0.0679200232237799	0.168414150397029	0	0.179246076652356	0	0.0734318048985158	0.046645104617346	0	0	0.0278983667188295	0.0105631440901543	0	0.0720589383135519	0.0927602693771882	0.016032786564245	0	0.0790515275124619	0	0	0.0032254611939555	0.02	0.274734052012777	0.978997500779112
TCGA-JL-A3YW-01A-12R-A239-07	0.0260966237874569	0	0	0.0400977864763128	0	0.141614388118744	0	0.0545305555958945	0.0782151048495567	0	0.0231527557888435	0	0	0.377150738446378	0.104425814695844	0.137761549738687	0.00545791188742626	0	0	0.0114967706148569	0	0	0.23	0.0496467305592124	1.09845381439461
TCGA-A2-A1FX-01A-11R-A13Q-07	0.0691976752471987	0	0.011396414664389	0.129890652338803	0	0.139755594705607	0	0.0422246881947594	0.0221901854471995	0	0.0101084589619124	0	0.0980019529042035	0.0273359365061593	0.0801525054537449	0.2001796802218	0	0.000800454419632513	0.168765800934591	0	0	0	0.04	0.199724181584374	0.997529125450346
TCGA-BH-A1FJ-01A-11R-A13Q-07	0.0456472061779881	0	0.0163810794115377	0.0467682101069258	0	0.0626104196772807	0	0.0741140041430264	0.0188049580518639	0	0	0.0221299664978718	0.0435421130956649	0.174616080207738	0.00514974530938628	0.220383402172913	0.0213541509078261	0.158080585541542	0.0722972085448188	0	0.0124654445247359	0.00565542562888125	0.12	0.10980927298557	1.03852484147757
TCGA-A2-A0EX-01A-21R-A034-07	0.12272568928788	0	0	0.0899830925898676	0	0.213143683336603	0	0.0665566098725701	0.0785759055389045	0	0	0.0171919354683481	0.020070422212746	0.149224852475946	0.0629878976478712	0.0735093273080722	6.35563588466716e-05	0	0.101613250201381	0	0	0.00435377770096359	0.32	0.0273437522055105	1.07617310963406
TCGA-A2-A0CM-01A-31R-A034-07	0.0198724660226257	0	0.000404919861791155	0.153712448539034	0	0.157617178485446	0.0760390916230594	0.0917984167368832	0.0534120240737491	0	0.00140265355347818	0.000352466021058024	0.0122886837513383	0.185412507635383	0.132638933386887	0.0827381030098998	0	0	0.0323101072993663	0	0	0	0.23	0.0503980475974665	1.08106296771256
TCGA-GM-A2DA-01A-11R-A18M-07	0.161578998226525	0	0.0689432176660251	0.185475891084895	0	0.24469694709662	0.00444105783782501	0.0881040052664789	0.0501182976884759	0	0	0.0111915370434745	0.0046216728704465	0.0100961264663208	0.0786983768763986	0.019324731350994	0.0151038491243585	0	0.0576052914011625	0	0	0	0.02	0.305996093672506	0.973069668847327
TCGA-B6-A0X7-01A-11R-A10J-07	0.0890869981701798	0	0.0184982548223517	0.0747421436035967	0	0.12201622758572	0	0.0455194445722253	0.0388794331321326	0	0	0.0183112018695328	0	0.0342857098882477	0.162295996699239	0.132802931534393	0.0224218576360617	0.00620297850173581	0.234936821984584	0	0	0	0.08	0.128773187479861	1.03738546125662
TCGA-AR-A2LQ-01A-22R-A18M-07	0.0341751167455779	0	0.0549604508011328	0.0433789233407751	0	0.114897507431164	0.0177148964176449	0.00944460492102621	0.0188759422757013	0	0.0203265564850277	0	0	0.333446967445615	0.0512839970300827	0.168097597796883	0.0116214051559006	0	0.121776034153469	0	0	0	0.13	0.109120310605391	1.05183652602346
TCGA-W8-A86G-01A-21R-A36F-07	0.162450072774975	0	0.103536986759027	0.0694016280102696	0	0.0393892366019322	0	0.0810404605876644	0.0261768900792066	0	0	0.0651146339079217	0.0520120141400597	0	0.0357198875072915	0.171457016747179	0	0	0.193701172884473	0	0	0	0.01	0.349782416228371	0.939063928161786
TCGA-BH-A0HO-01A-11R-A034-07	0.0148152864970385	0	0.00222132327789314	0.0930334830348041	0	0.0991624403781132	0	0.0477174055049499	0.0699995386649307	0	0	0	0.00395088291884036	0.280545173738293	0.0703115779629307	0.224826356191938	0.00243009431994376	0	0.0909864375103245	0	0	0	0.19	0.0658595095885773	1.07210232503374
TCGA-BH-A1FU-01A-11R-A14D-07	0.121674675394507	0	0.0527868654414519	0.062554152332203	0	0.243956219874265	0.0133361775125484	0.0649108520690724	0.0342646812334028	0	0	0.0206263522946904	0	0.160171711105643	0.0610694495705714	0.0767474139731703	0.0144049147593067	0.0114531805898175	0.0620433538493501	0	0	0	0.03	0.229356652930632	0.992078115229714
TCGA-A8-A091-01A-11R-A00Z-07	0.115756596430589	0	0.0136206811268363	0.0307652758590447	0	0.26146443326161	0	0.0257812352460342	0.0282057005064168	0	0.0212357757019304	0	0.00222166778734162	0.126208486399149	0.0784480118973013	0.232142810420383	0.013472883879363	0	0.046820689589559	0	0	0.00385575189444136	0.05	0.150962620022535	1.0226809471835
TCGA-E9-A1N3-01A-12R-A157-07	0.058433361490372	0	0.00847575426326744	0.0229295898037705	0	0.142484465679292	0	0.0628408426347215	0.0140593538681467	0	0	0.00499960057817424	0.0784156204272401	0.0146610910302224	0.0586930428013976	0.359749640764084	0.0377517961858358	0	0.12553424253267	0	0	0.0109715979408051	0.18	0.0771808640473783	1.0468211279521
TCGA-AR-A0U2-01A-11R-A109-07	0.0575163792376249	0	0.0112251862977946	0.208614584869537	0	0.243552003874571	0.0299466596812481	0.0298587568101834	0.0264755585709949	0	0.0236903723606586	0	0.00691063698884334	0.13390520898078	0.0487165661745395	0.149926483775666	0.0129483866324462	0	0.0167132157451118	0	0	0	0.14	0.100517581433514	1.05643546103857
TCGA-BH-A0W7-01A-11R-A115-07	0.101942606775982	0	0.0348262148964825	0.0807028317703385	0	0.191122041304538	0.0342308602298569	0.0631750659151942	0.0858868534099283	0.00231104293195041	0	0	0	0.155472924432217	0.0807814502335052	0.099222718875283	0.0151742608094534	0	0.0551511284152698	0	0	0	0.04	0.173625193069081	1.01564036778064
TCGA-E9-A1R5-01A-11R-A14M-07	0.0439476694910483	0	0.016197364506769	0.0357480430561196	0	0.197098187613897	0	0.0343799753350092	0.0262867788152381	0.00627206616018978	0	0	0	0.250765672389225	0.0863160943190037	0.152787840491137	0.0204251454431534	0	0.121147453204522	0	0	0.00862770917468699	0.09	0.118924285244866	1.03962740734451
TCGA-3C-AALI-01A-11R-A41B-07	0.0471935665213603	0	0.00445259739980948	0.208389694906467	0	0.0680378913925821	0	0.0935656301883671	0.105894102917776	0	0	0.0276448581195652	0	0.195920992605277	0.107280652922828	0.0618199981459949	0.000803172542810672	0	0.0732050009205178	0	0	0.00579184141664442	0.18	0.0700749854592052	1.07087011840845
TCGA-E9-A1RI-01A-11R-A169-07	0.0673507900854624	0	0.011244368343238	0.0582833179473136	0	0.206994990719271	0.00303305258644298	0.0420326448717423	0.0143748151760109	0	0.00653977536291855	0	0	0.239454572368529	0.0508091848504239	0.242898679800908	0	0	0.0546726030783889	0	0	0.00231120480935064	0.15	0.0911030551780005	1.05535211555788
TCGA-A2-A0ER-01A-21R-A034-07	0.0776762607228156	0	0.0152235885695245	0.0696598987758021	0	0.272467262710506	0.00145744211264325	0.0595133990448319	0.0256642094697131	0	0.00466338532109242	0	0.0630082529209756	0.00691034647416929	0.0588631307537405	0.100276123112554	0.0408633674269861	0.0345687555344183	0.165342117814843	0	0	0.00384245923538379	0.05	0.145984780467024	1.02116398531978
TCGA-3C-AALJ-01A-31R-A41B-07	0.0823040691949953	0	0.0222818525449095	0.200509095006489	0	0.12505510666311	0.0288896031627494	0.0685129264167566	0.0811550545090112	0	0	0	0	0.174256043209308	0.088576789395648	0.113876667715971	0	0	0.0145827921810524	0	0	0	0.04	0.185820023512618	1.01813829528507
TCGA-E9-A6HE-01A-11R-A31O-07	0.0031844119212718	0	0.0497307220415966	0.119542859247435	0	0.101889643042195	0	0.13730728052662	0.0634936853724758	0	0	0.0516154557208685	0.0642367979256359	0.110128893051231	0.0570677424292595	0.139968835004387	0	0.028173129120877	0.068514172797608	0	0	0.00514637179853877	0.05	0.167151670624032	1.01579737340122
TCGA-A7-A5ZX-01A-12R-A29R-07	0.145577974758362	0	0.108234862944058	0.0568267044155793	0	0.0841717054239556	0	0.0525954151158097	0.00622962657263183	0	0	0.0114923761462552	0	0.088007391284227	0.0325761859025021	0.187303115307282	0.0109712647692973	0	0.212092530922498	0	0	0.00392084643754165	0.01	0.348618973216268	0.939491733271858
TCGA-BH-A201-01A-11R-A14M-07	0.098496822520486	0	0.01975783997192	0.0450283240755526	0	0.0550780315120913	0	0.0831673051476872	0	0	0.00968930712344205	0	0	0.445494940363168	0.0486748046647592	0.111752315744855	0	0	0.0685738882091131	0	0	0.0142864206669257	0.04	0.179782000591427	1.03726375991927
TCGA-A2-A04W-01A-31R-A115-07	0.0844223412009075	0	0.0285798653396049	0.0536518206674325	0	0.0377253276538986	0.00384184386955936	0.0758136691556175	0.0308535267766394	0	0.0181893395654921	0	0	0.405435725842236	0.0581007997463287	0.139070514179401	0	0	0.0642681964073177	0	0	4.70295955647519e-05	0.05	0.149424542597341	1.04547781846137
TCGA-D8-A73W-01A-22R-A352-07	0.00734286770691215	0.00470517810055758	0	0.049192037156013	0	0.0768305892329224	0	0.0601060586360642	0.0740508098559267	0	0.027868711287411	0	0	0.372420708571564	0.0473855461853894	0.223671038321564	0	0	0.0564264549456751	0	0	0	0.38	0.0126036138079469	1.11302141258215
TCGA-A7-A3IY-01A-21R-A21T-07	0.0138842238021621	0	0.000251192280425656	0.0282769702110772	0	0.0212810665719372	0	0.0264238525886012	0.0387070291923563	0.00246505248289052	0	0.0288620231893715	0.000816106589877511	0.439175139026506	0.041526890326355	0.215873279219337	0	0	0	0.141711462272353	0	0.000745712246750535	0	0.718288420913992	0.708791218655073
TCGA-OL-A6VR-01A-32R-A33J-07	0.140091332669953	0	0.0729850129335782	0.0127136529443088	0	0.161112831677298	0	0.0787210788997744	0.0291135668295313	0	0.0160803759980631	0	0	0.206172529081654	0.033443631376529	0.204725404287401	0.00200026404537502	0	0.0428403192565342	0	0	0	0.04	0.202699875620612	1.00542096369213
TCGA-EW-A2FR-01A-11R-A21T-07	0.0315020315100598	0	0.00958439861431599	0.071727541921889	0	0.156938410958132	0.00993454678764661	0.0496198497427533	0.0330851793051149	0	0	0.000917443552684795	0	0.371405067088661	0.0536734039168899	0.161786890912161	0.00957735729947558	0	0.0370962011527883	0	0	0.00315167723742828	0.19	0.0668744300690726	1.08335322727847
TCGA-BH-A0HP-01A-12R-A084-07	0.0846106700717867	0	0.0118880701810987	0.0576789798159562	0	0.229914872623881	0	0.0599857828932671	0.0555834925507072	0.0365824453952097	0	0	0.00978468276477826	0	0.132210621420645	0.220616870146435	0.00419818877952387	0	0.0969453233567107	0	0	0	0.05	0.150775442483445	1.02697168581128
TCGA-AR-A0TP-01A-11R-A084-07	0	0.0196890878098102	0	0.0245282763328435	0	0.00350914743977354	0	0.0139824930049483	0.0263551026996146	0	0.0361683097024643	0	0	0.688951894478742	0	0.14878375589229	0	0	0.0290585956947928	0	0.00897333694472138	0	0	0.435678850878302	0.939093845289208
TCGA-C8-A12X-01A-11R-A115-07	0.0186869688815754	0	0.00673902590879767	0.105768386161731	0	0.103012757107527	0	0.0506546578808546	0.0368579717931574	0	0	0.0158101540633089	0	0.208680544226513	0.0332895065928007	0.294467768379771	0	0.00730980945881218	0.048477857662839	0	0	0.0702445918823112	0.15	0.0888198512143794	1.0590788151251
TCGA-D8-A1XJ-01A-11R-A14M-07	0.0411021747040658	0	0.0054724745600891	0.00965056746217822	0	0.120402615188305	0	0.062966311487888	0.0390608806528483	0	0.011782924039289	0	0	0.29149883138242	0.0764124447740833	0.299191065457579	0	0	0.0350822367944586	0	0	0.00737747349679474	0.32	0.0274202926475839	1.09892062661821
TCGA-AR-A0TZ-01A-12R-A084-07	0.0561400686939079	0	0.0117410547273919	0.0431679722641435	0	0.248382141837786	0	0.0755761014958801	0.0165668848250388	0	0	0.00206801422390809	0.0362359443347688	0.0571530235164929	0.0720357445434412	0.265860448214959	0.0216193410611346	0.000639308814358903	0.0593700657918295	0.0288878230903351	0	0.00455606256462315	0.0600000000000001	0.140356610409755	1.02487864818347
TCGA-EW-A1OY-01A-11R-A144-07	0.0712025181951642	0	0.00842115698870778	0.0582109847421521	0	0.258491587929331	0	0.0485109347318157	0.0645461323634152	0	0.00480111924720356	0	0.00238993775604576	0.12131902428184	0.190656768955725	0.135908967437354	0.00742741278073088	0	0.0281134545905141	0	0	0	0.18	0.0773479955211943	1.07510710755282
TCGA-GM-A2DC-01A-11R-A18M-07	0.0519119011337766	0	0.0122484715951243	0.206178586648258	0	0.12829764763608	0	0.0821614099261337	0.0614026376217381	0	0	0.0307879755149598	0.015145044397848	0	0.139155085264232	0.154622806147089	0.00985020869270315	0	0.10803454635826	0	0	0.000203679063796343	0.14	0.0956797495556542	1.05866539891978
TCGA-BH-A18N-01A-11R-A12D-07	0	0.0101906984092294	0	0.0320666422382169	0	0.238013406703136	0	0.0270630268855302	0.0433937017015414	0	0.00268859494730571	0.0304602714980196	0.0204053554549772	0.121079637666254	0.0267365463813142	0.417915457260562	0	0	0.021704815857299	0	0	0.00828184499661433	0.07	0.134453338294734	1.04305436046881
TCGA-E9-A1ND-01A-11R-A144-07	0.014143697821339	0	0.00893479135271795	0.097714676831425	0	0.17925311400704	0.0859838597975494	0.114740846302417	0.0189712559947114	0	0.0143316783518725	0.0152906925724688	0.0460273135868946	0.051273340317836	0.176993391438563	0.11052739150691	0.00710055712956542	0.00580836007981291	0.0430051791495209	0	0	0.00989985375935646	0.18	0.0720779259228243	1.07104516814924
TCGA-D8-A1XR-01A-11R-A14M-07	0.0345112682834847	0	0.0043061703589666	0.0493111257116055	0	0.0511040784585276	0	0.0294301462098825	0.0293391964799012	0	0.00301367557996167	0	0	0.347681088206807	0.0419815287387565	0.229627422275985	0.0692814571961322	0	0.102347978062444	0.00806486443754522	0	0	0.03	0.233981643223083	1.00609973133839
TCGA-A2-A0ES-01A-11R-A115-07	0.122399513082088	0	0.0394073705178911	0.107564241075707	0	0.328157303370471	0.0057342625560019	0.00275586603919397	0	0	0	0.0064434745688805	0.00332419525994465	0	0.086348304214765	0.168761117496603	0.0651770004193911	0.0150842135204056	0.0488431378786572	0	0	0	0.03	0.227347096604754	0.993719378618208
TCGA-C8-A1HO-01A-11R-A13Q-07	0.0402270302435585	0	0.0413398399849374	0.0688132545934401	0	0.24743934737266	0	0.0633201023640451	0	0	0	0.0284770333851436	0	0.158054724439252	0.114263933813843	0.174800733326803	0.00212175840738723	0	0.0611422420689301	0	0	0	0.14	0.104753694279466	1.0458622206205
TCGA-LL-A9Q3-01A-11R-A41B-07	0.0213411196043591	0	0.00492976240421113	0.137220128423	0	0.128315934761433	0	0.0361567611078609	0.0931965528493169	0	0	0.0638423287524248	0.00764914952862017	0.0500714245775996	0.103066643939036	0.133210673042368	0.0283813419101589	0	0.190725856107609	0	0	0.00189232299200297	0.16	0.0841064822296401	1.05387284461912
TCGA-A7-A3J1-01A-11R-A213-07	0.0810844771941882	0	0	0.132536359956006	0	0.272226419191716	0	0.052416424694904	0.083925853039347	0	0.0351532739883566	0	0.0173413478948844	0.0584936288161581	0.121983152088099	0.061700849087771	0.0176776697929332	0	0.0598099255168702	0	0	0.00565061873876699	0.08	0.128944024775875	1.0492684511653
TCGA-AC-A5EH-01A-11R-A28M-07	0	0.00132185249076649	0	0.0102416382889323	0	0.184257649557554	0	0.0976801759564685	0.0352115263139392	0	0.000122079221350302	0.0079187615242822	0	0.304591012755866	0.0701231053239993	0.201709770051587	0	0.0137529952044676	0.0688381145007434	0	0	0.00423131881004345	0	0.592367007868318	0.813973600225506
TCGA-E2-A15O-01A-11R-A115-07	0.0646977901865795	0	0.0064916826647259	0.152134770433319	0	0.0839677366870963	0	0.0552498087257244	0.0995918245653228	0	0	0	0	0.261813456193913	0.0930549095926229	0.0673171286779981	0.00235712971137711	0	0.110404927700782	0	0	0.00291883486053866	0.0600000000000001	0.143753113485148	1.03267719233214
TCGA-AC-A3W6-01A-12R-A22K-07	0.0228747135517773	0	0.00215633119007206	0.22215133003699	0	0.203431372522708	0	0.0435148707767825	0.0582789053619387	0	0	0	0.0233707431813053	0	0.132107320902805	0.134060791090944	0.0365837990226588	0.000444692783261874	0.121025129578758	0	0	0	0.05	0.156192773353054	1.03355526758601
TCGA-AN-A0FD-01A-11R-A034-07	0.0744777987514586	0	0.00813937954258413	0.13377381895624	0	0.0972966697277584	0.0131350662278042	0.110990338242192	0.0562485235100758	0	0.00437519379134212	0	0	0.258267295683614	0.0819825445056329	0.132850295123555	0.00390361167383363	0	0.0197993517918996	0	0	0.00476011247200911	0.09	0.116802169844483	1.04811486193444
TCGA-BH-A0BM-01A-11R-A056-07	0.112039165490119	0	0	0.083805673118399	0	0.213878257314717	0	0.0522167437332046	0.112558081645181	0	0	0.0156362844547046	0.0287330161020282	0.068582671674746	0.0798526002416776	0.0964958153701351	0.032761119298088	0	0.101644385571388	0	0.00179618598561109	0	0.07	0.138560456211064	1.02978263859904
TCGA-E9-A22H-01A-11R-A157-07	0.0661437556416546	0	0.00795535369860538	0.090839858217042	0	0.224012303491877	0.00670657594241256	0.108962666404825	0.0211208262453742	0.0175360729861595	0	0.0128099309854404	0	0.0305821933580861	0.0879121144685123	0.217749812331477	0.0266279998831295	0	0.0702371788772359	0	0	0.0108033574681674	0.09	0.116427922009536	1.03901414706455
TCGA-EW-A1IY-01A-11R-A13Q-07	0.0409481799207261	0	0.00201836329735127	0.0613215171924559	0	0.311966051355703	0.0311123871218353	0.0864502188158174	0.0184605247238306	0.0645438637232296	0	0.0214359165005376	0	0.00173875315038809	0.120750677369913	0.096343451569198	0.0904725225823371	0.0122351113965	0.040202461280177	0	0	0	0.14	0.100029271216871	1.05933752333807
TCGA-E9-A3X8-01A-31R-A22U-07	0.0619502594088275	0	0.15562835651437	0.193136263446267	0	0	0	0.0699503221110918	0.137649159706601	0	0	0.0842360189476639	0.00416796900133583	0.0230288354183018	0.086526465505727	0.0635701869261237	0.0174683716541435	0	0.100987585210167	0	0	0.00170020614938108	0.02	0.294181287434011	0.972649449994384
TCGA-AR-A24K-01A-11R-A169-07	0.159342369715957	0	0.0676335888732339	0.0477556081746704	0	0.177234810908782	0	0.0624648466338194	0.0231810671346503	0	0.00285784797189208	0	0.0464922052581074	0.0408094534105714	0.0309703703027046	0.222235248400327	0.0514066691139117	0.0510424219330513	0	0.0111802836137078	0	0.00539320855461391	0.03	0.257399650688684	0.977924295686178
TCGA-S3-AA11-01A-31R-A41B-07	0.0407223913327058	0	0.021647201538341	0.00937875639011902	0	0.0667483019325997	0	0.0587084659668513	0.0356572065104372	0	0.00790987223202218	0	0	0.390253714656106	0.0496515160435283	0.164022765822935	0	0	0.155299807574354	0	0	0	0.09	0.120083072192284	1.05928650284617
TCGA-EW-A6SA-01A-21R-A32P-07	0.0737919635148672	0	0.0210710294436022	0.0551597764062738	0	0.0822978808723769	0	0.0963305808579578	0.0383814152637315	0	0	0.0285975518866905	0	0.286191657948107	0.0329681531746753	0.102281523981945	0	0	0.182928466649773	0	0	0	0.08	0.129889246931856	1.03520522379324
TCGA-A2-A0CP-01A-11R-A034-07	0.0856533003975413	0	0.0567455202374815	0.116557244080724	0	0.1838074330419	0	0.0475958779905339	0	0	0	0.0125462713833973	0.0201532032323269	0.0166611698171739	0.0831281465604456	0.133807293747973	0	0.0060217965676876	0.237322742942815	0	0	0	0.04	0.205885607120162	0.999785813852673
TCGA-B6-A0RU-01A-11R-A084-07	0.100900297215583	0	0.013218539118137	0.0441376778508499	0	0.172227383861955	0.00360619562100525	0.0743308559903066	0.0412495362871743	0	0.00471653347052286	0	0	0.1539214154574	0.122406950570671	0.12945766311351	0.0850251920434839	0	0.0548017593994006	0	0	0	0.05	0.169674907149759	1.01541225654947
TCGA-B6-A0RS-01A-11R-A084-07	0.104614711040586	0	0.0501690587950092	0.091668142039599	0	0.170264078369783	0.0330315570526592	0.119070172236701	0.021128530909081	0	0.00739546410683707	0	0	0.131638513297068	0.0828933911272428	0.143633868759467	0.0100480246387847	0.0241327627673639	0.00428482458941688	0.00245817483781212	0.00279843747538703	0.000770287957203541	0.04	0.211931601496165	1.00086319678421
TCGA-A1-A0SN-01A-11R-A144-07	0.0606381254376413	0	0.0104155277944706	0.132712663374126	0	0.269822488601339	0.0350245290863104	0.0319928217096502	0.047619675827732	0	0.0446358760007591	0	0.0140244009821253	0.105077437290354	0.0949867274386	0.0842419142039441	0.0147946954843017	0	0.0540131167686461	0	0	0	0.02	0.291637883225637	0.968203832046464
TCGA-EW-A1IZ-01A-11R-A13Q-07	0.0710416332583624	0	0.0380215184203183	0.279058290631112	0	0.0258581847334788	0.0503665168387674	0.138289885086053	0.0292413793526735	0.104025909718063	0	0.0516069815019597	0	0.0355868185523979	0.0698174061247563	0.0586469588396124	0.017325986263025	0	0.0306945120394774	0	0	0.000418018639942496	0.05	0.160865560602331	1.04722804476242
TCGA-A7-A13F-01A-11R-A12P-07	0.0508753298037481	0	0.014319096553942	0.0388803148555927	0	0.132147049095845	0	0.0557147202185344	0.0181691253364501	0	0.00549979886743726	0.00158403139200158	0.0415736012306011	0.0846664348021179	0.0339573547267841	0.297088279174716	0.101806962891952	0.0170719674543397	0.080287650754765	0	0	0.0263582828411725	0.04	0.178549536719413	1.00716016923083
TCGA-D8-A1JT-01A-31R-A13Q-07	0	0.0164455026870016	0	0.0245107656168896	0	0.0625156099418381	0.00237111326239655	0.0735658509983127	0.00455245625379	0	0	0.0235746608433823	0	0.26794182274388	0.0942980707326632	0.311526165333311	0	0.0440558702008178	0.066504639851679	0	0	0.00813747153403798	0.05	0.166519067798485	1.03709283850964
TCGA-D8-A1JM-01A-11R-A13Q-07	0.0195536248193756	0	0.00430152390569699	0.227412622012211	0	0.260038109025352	0.0289928845112272	0.107761179223971	0.066363727011313	0	0	0.0281220454471384	0.0036414052702375	0.0573252141690121	0.0908310114308461	0.0482441039658892	0	0.0240028547356506	0.0334096944720797	0	0	0	0.15	0.0872292254445801	1.09058431933958
TCGA-BH-A0BQ-01A-21R-A115-07	0.0591275637300174	0	0.0480560882264677	0.168998855009216	0	0.128202973961994	0	0.0738740903554326	0.044075766151338	0	0	0	0	0.163983220071869	0.104829846761139	0.0972034197955194	0.00687040057716595	0	0.104777775359842	0	0	0	0.05	0.15947840602788	1.02195571952397
TCGA-BH-A0EA-01A-11R-A115-07	0.0485283834703095	0	0.00298029188158703	0.0901970923001461	0	0.121187717568213	0	0.0405799400760661	0.0300433752283411	0	0	0.0289357850888123	0	0.27646202218219	0.0375425850576633	0.113146738270815	0.15350022705369	0	0.0565476248283348	0	0	0.000348216993832576	0.18	0.0682704738482951	1.06342754114135
TCGA-BH-A0BA-01A-11R-A056-07	0.22247152034857	0	0.181931948645267	0.0807135079434341	0	0.174326207368706	0	0.0351638569339143	0.0394373653358239	0	0	0.0275143353983831	0.0126648189386058	0.0264389224127987	0.0544727754524847	0.020222295300566	0.0173144920697229	0	0.107327953851723	0	0	0	0	0.443144800025858	0.899592965152342
TCGA-EW-A6SC-01A-12R-A32P-07	0.0538323184080841	0	0.021991885977888	0.0172971803031065	0	0.148604147559802	0	0.0672350434389493	0.0102771607577364	0	0	0.0154714606715645	0.0042019689434109	0.0835412428585824	0.057208959488818	0.130572249530249	0.123433289563942	0	0	0.209926980552374	0.0519263206572289	0.00447979128826482	0.04	0.180641359892013	1.01367762429926
TCGA-OL-A5DA-01A-11R-A27Q-07	0.0762305512269197	0	0.0236251566109861	0.134287863803215	0	0.223598812297103	0	0.14521436183593	0.0435308298330219	0.0210960434985824	0	0.00144225030049178	0	0.0553013332801359	0.113439932038958	0.0908163989413747	0	0	0.0714164663332824	0	0	0	0.05	0.163596159438425	1.03347149942402
TCGA-A2-A0T1-01A-21R-A084-07	0.0300020704177355	0	0	0.205358869005659	0	0.11536783325128	0	0.086744655607731	0.098479868285876	0	0	0	0	0.171106899049769	0.108418294505329	0.148743502153288	0.0185279563216307	0	0.0172500514017019	0	0	0	0.22	0.0564629893188524	1.08056887276863
TCGA-AO-A0JC-01A-11R-A056-07	0.31047045674066	0	0.039783650174316	0.222517390100495	0	0.0141490957516255	0.0658051990603659	0.0931414213548121	0.100328505685841	0	0	0	0	0.0372134808948658	0.0404235514292814	0.050157297702673	0	0	0.0260099511050648	0	0	0	0	0.430447473075083	0.906485750695274
TCGA-EW-A2FS-01A-11R-A17B-07	0.150423283195979	0	0.0139195771535574	0.133100960392687	0	0.216541171337033	0.000854876834594095	0.155664492382457	0.019998006709285	0.0364086529543535	0	0.00621450939695198	0.00118449598541626	0.0489096503916183	0.1072562812975	0.0456274503671351	0.0583189959618823	0	0.00557759563954968	0	0	0	0.04	0.172843870229824	1.03338696297308
TCGA-A8-A09K-01A-11R-A00Z-07	0.0139817415521885	0	0.00830928150818867	0.249354128383731	0	0.111727695540479	0.0190416143039966	0.0876806769915558	0.0569177181857666	0	0.0174323202554831	0	0.0212245631252342	0.0844047334646034	0.0750350230582948	0.0958731803315108	0.023738854265857	0	0.135278469033111	0	0	0	0.19	0.062425059625158	1.06720994616102
TCGA-E2-A107-01A-11R-A10J-07	0.0480294967762174	0	0	0.147053005970348	0	0.197495456196504	0	0.0264628886274545	0.121340968297236	0	0	0.0116717158163122	0.0244334505472862	0.0666995103061197	0.0653229469495296	0.0912425816843237	0.0250059095350624	0	0.175013479597135	0	0	0.000228589696471242	0.04	0.197318501645208	1.00744069366661
TCGA-A7-A6VY-01A-12R-A33J-07	0.0126773759978671	0	0.118631633072678	0.0642633076500864	0	0.0765064928860003	0.0909596099427836	0.0459032254493066	0.0710442014609185	0	0.0282237710051958	0	0	0.254710659584434	0.0982941104954657	0.11564036486383	0.0117041006496345	0	0.0114411469417991	0	0	0	0.04	0.195684678494568	1.00999293242333
TCGA-E2-A14Q-01A-11R-A12D-07	0.0691078931993077	0	0.0113967803271674	0.171278221971357	0	0.314037528746899	0.00752455310689397	0.0434630049114821	0	0	0	0.00369124212556509	0	0	0.135770481091614	0.108321353899379	0.0303647911257381	0.00154472884293772	0.103499420651659	0	0	0	0.13	0.105691493510996	1.0588068830028
TCGA-E2-A15A-06A-11R-A12D-07	0.0888639355897153	0.0665397354935967	0	0.183770612132435	0	0.154216917804536	0.033427367065434	0.119582345996152	0.0388499331884008	0	0.0030518258542675	0	0.0193041022798206	0	0.0784979821417779	0.103774673199068	0.0885229055913532	0	0.0215976636634427	0	0	0	0.03	0.236001447592583	0.994113381100144
TCGA-B6-A0IB-01A-11R-A034-07	0.0767642707916583	0	0.00875848282923831	0.0788171144876182	0	0.110908466443525	0	0.0246549587341696	0.114545529942509	0	0	0.0650758105754944	0	0.264928377595883	0.0625939373891599	0.0821533542215423	0	0	0.110799696989202	0	0	0	0.13	0.108544707108342	1.04534213502633
TCGA-A8-A06Q-01A-11R-A034-07	0.0817923602990267	0	0.00528979483787998	0.0276479571031394	0	0.212186174375431	0	0.0673196517262746	0	0	0	0.00955860234136848	0.021883186577667	0	0.0977009682214323	0.337158304621004	0.00526144959019659	0	0.13420155030658	0	0	0	0.1	0.114002649477968	1.03506946440749
TCGA-GM-A2DK-01A-21R-A180-07	0.0675658140036604	0	0.00469157630316306	0.0725134053315769	0	0.136376435752194	0	0.0625535653416486	0.0543318883427487	0	0	0.0419476116727626	0	0.272474648724161	0.0472513739291969	0.1962554471679	0.00803619827469799	0	0.0360020351562893	0	0	0	0.07	0.13646170590936	1.03882578811761
TCGA-5L-AAT0-01A-12R-A41B-07	0.0604765072400184	0	0	0.187986955985965	0	0.0827243111389781	0	0.102558226628346	0.0701292120002016	0	0	0.0464524592212993	0.00967124305638799	0.0912255518524662	0.0985533892145315	0.0797197141772735	0.0179259858473855	0	0.146544204293827	0	0	0.00603223934331986	0.14	0.101186814788051	1.04892625697104
TCGA-A7-A4SC-01A-12R-A266-07	0.103944856053819	0	0.023497576511429	0.127797490700761	0	0.270086412653653	0.00406028515816572	0.0279275528405099	0.0443050968646376	0	0.0223917766940377	0	0.0438329635326199	0	0.0717138844473005	0.135352637774595	0.070447938223318	0	0.0546415285451542	0	0	0	0.04	0.183719071159929	1.01118100892749
TCGA-A2-A0CR-01A-11R-A22K-07	0.100278015883278	0	0.0925749843430842	0.178238234389326	0	0	0	0.139196686639246	0.103798228066771	0.00541881233711538	0	0.0871475042090585	0.00120033658356242	0.0569060235497856	0.0757982971641578	0.0585417621589757	0.0171534839321152	0	0.0837476307435243	0	0	0	0.02	0.270970659549715	0.981171388186432
TCGA-AC-A2QJ-01A-12R-A19W-07	0.00706075796965741	0.023083672345136	0	0.0529834387332798	0	0	0.0204437773228091	0.0506717696325545	0.0372401327172233	0.00827261414599924	0.0137644053795483	0	0.0241033925994046	0.339902071198767	0.0257301918851453	0.362124212556486	0.0154058381473694	0	0.00538318064006613	0.0121650392561399	0	0.0016655054704144	0	0.683074953220353	0.745115450302892
TCGA-AN-A03X-01A-21R-A00Z-07	0.0382612989937678	0	0.0079891183959128	0.0550106810992848	0	0.189189494990433	0	0.0557522582198516	0	0	0	0.0136283804245874	0.0903037604511428	0	0.0765899189159208	0.231785624922101	0.00662116091276584	0.0165436917909818	0.194253561177337	0	0.00630482881368572	0.0177662208922273	0.03	0.248722960456161	0.97821994880759
TCGA-AN-A0FL-01A-11R-A034-07	0.0521789174187144	0	0.00172692502904458	0.0379378378212154	0	0.196058403719851	0.000341184064803437	0.038383672010141	0.0133875407964229	0	0.0165356840984629	6.804155719503e-05	0.00143757692028008	0.314331198429127	0.0441008116730636	0.18204004266505	0	0.063578716547367	0.0378934472492617	0	0	0	0.03	0.242373896967637	0.995167542369104
TCGA-BH-A18P-01A-11R-A12D-07	0.0642166753757298	0	0.0134443380409093	0.060301848797692	0	0.166443742263527	0.0313611832219609	0.0790047319422404	0.0387090758423597	0.0109251800511909	0	0.0146384274292418	0	0.179316563641047	0.12162203531803	0.139385449162709	0.0191249154888653	0	0.0556760461002737	0	0	0.00582978732422369	0.03	0.250628526326138	0.98325160915875
TCGA-AC-A3YI-01A-21R-A239-07	0.0867971392341709	0	0.0260134177551794	0.0882061260763298	0	0.0295339245487747	0.00257378872787911	0.0229138302413334	0.0294536944270316	0	0	0.0173537320356453	0.020881415929569	0.390362230685495	0.0434395106506325	0.0829800277815282	0	0.0355186379122086	0.105966312433242	0.0180062115609809	0	0	0.05	0.149061057858516	1.04007376122576
TCGA-A2-A0SY-01A-31R-A084-07	0.141861982559555	0	0.0458261264423578	0.0935379846774128	0	0.246602319119004	0	0.0575741582935633	0.041200518022446	0	0	0.0122720796991082	0.0113792356369786	0.0324584474854536	0.0772218251744101	0.126893347167421	0.0340288352388833	0	0.0791431404834066	0	0	0	0.02	0.280071762553274	0.970417223521071
TCGA-GM-A2DM-01A-11R-A180-07	0.0323108978143242	0	0.00735390979844369	0.0610808239453682	0	0.0885129458934206	0	0.0634781928435902	0.0269494214795533	0	0	0.0310507040259505	0.0847404057804387	0.194507756590927	0.0493136987705047	0.216543181809767	0.0686432913301958	0.0194302379930493	0	0.0535598505130834	0.00252468141138306	0	0.03	0.238826229612299	0.988705772625844
TCGA-D8-A1XF-01A-11R-A14D-07	0.0198270176665561	0	0.0968023813147332	0.0597910670648449	0	0.0922918629902632	0	0.0509683030079925	0.0238659965984904	0	0	0.0146709221575857	0	0.213557156915501	0.106294669062751	0.232098328627884	0.0192670044729329	0	0.0681880661288644	0	0	0.00237722399160012	0.05	0.157654334147587	1.0258762071786
TCGA-BH-A1FM-01A-11R-A13Q-07	0.0331686633584988	0	0.00605797683665397	0.0103900055714547	0	0.0727979501121563	0.000600475468254786	0.0268259552105648	0.00461800110361855	0.0465582148778261	0	0	0	0.334806187151156	0.049436908176634	0.282553967064813	0	0	0.0528570332222581	0.0223312906730562	0	0.0569973711730544	0.02	0.289802432316229	0.981702433143799
TCGA-BH-A0HN-01A-11R-A10U-07	0	0.0541811135218364	0	0.0453652172034807	0	0.118248143317474	0	0.0211744889874613	0.131627521161659	0	0.0983629948628411	0	0.0482142735898833	0	0.0330315973228473	0.329689062255132	0.113200623296248	0	0	0.00363344529812307	0	0.00327151918301432	0.15	0.0865867488373496	1.04903703380909
TCGA-AN-A0FV-01A-11R-A00Z-07	0.00196910961335945	0	0.00454177465887216	0.00249153434664893	0	0.0389929142496542	0	0.0243214525766628	0.0353898398860714	0	0.00844367936381106	0	0	0.467512067677465	0.0612135347382348	0.260370681722846	0	0	0.0947534111663737	0	0	0	0	0.5159048888859	0.859335408439881
TCGA-B6-A0X0-01A-21R-A115-07	0.0714759664917513	0	0.00984730656967697	0.130796119438354	0	0.167390905626492	0	0.101842458783642	0.0547350932816893	0	0	0.0469308035708782	0.00636488216953609	0.0835241231097717	0.111435488197406	0.0941690180907655	0.074079149948255	0	0.0474086847217822	0	0	0	0.18	0.0726615565044316	1.06178673849187
TCGA-AO-A03T-01A-21R-A034-07	0.0608741733270031	0	0.00643381752575994	0.0818673209600055	0	0.21110379860366	0	0.0634150867160984	0.0808894499775745	0	0	0.0711707794107754	0	0.162226618485374	0.118300878232975	0.0764226581144072	0.0104007004733187	0	0.0568947181730482	0	0	0	0.04	0.179289648473524	1.02127521012759
TCGA-S3-AA15-01A-11R-A41B-07	0.114599711458125	0.000400889676970032	0.279516327341235	0.107599531504363	0	0.0400452568452636	0.0896380923660825	0	0.0308153478426751	0	0	0.0110733678793574	0	0.0696000026744293	0.0395968035973713	0.114521379662356	0.00506531013266806	0	0.0895220950011118	0	0	0.00800588401799152	0	0.476734097523799	0.880222485140136
TCGA-AO-A12D-01A-11R-A115-07	0.023883216227502	0	0.020760382552727	0.0600201416681468	0	0.291102142841807	0.019521223293454	0.101555466186308	0.0590759233058116	0	0.0613501814054807	0	0.0142811206345688	0.0535389724054066	0.0874223729018595	0.166585650104318	0.00545462590042553	0	0.0354485805721858	0	0	0	0.22	0.0579375235190128	1.07320590218058
TCGA-A7-A26E-01B-06R-A277-07	0.00379537108122777	0	0.00882756241965755	0.00966722148000653	0	0.164745001394821	0	0.0410072102651066	0	0	0	0.019036386070966	0.124773080040522	0	0.00181135452222158	0.513461022753367	0	0.00565571145046608	0.0551818134316903	0	0.0520382650899475	0	0.29	0.0304416619413256	1.08626815977079
TCGA-BH-A0DK-01A-21R-A056-07	0.062547292280102	0	0.0173224017439183	0.16781609815955	0	0.248840722122115	0.0269356304101517	0.0507487363646391	0.071669700245775	0	0	0.0191745013636266	0	0.0979435310749123	0.0756385146207696	0.11092097560739	0.0133039125445561	0	0.0371379834624949	0	0	0	0.1	0.113654450150833	1.05213349653885
TCGA-AO-A124-01A-11R-A10J-07	0.12150126928297	0	0.0118251494076412	0.0918196303585817	0	0.111776157722009	0.0205193050692236	0.0952684573366764	0.0471068239252041	0	0.0314241657736663	0	0.0125538482848614	0.15708463947004	0.0257835636088983	0.10879725308137	0	0.115268722029464	0	0.0423480006807998	0	0.00692301396859394	0.03	0.217444706544018	0.995509350554623
TCGA-E2-A15R-01A-11R-A115-07	0.0872662258979052	0	0.0188597653106256	0.101017659111561	0	0.118559569776574	0	0.0364691555434997	0	0	0	0.0250693056096919	0.0707665304143609	0	0.0450799960177167	0.31903250164909	0.00220982331672878	0.000477090739140091	0.166509826215887	0	0	0.00868255039721955	0.23	0.0503077503212953	1.05413438158514
TCGA-D8-A1Y1-01A-21R-A14M-07	0.00177394814072866	0	0	0.0264097687132395	0	0.240156100313047	0	0.0239961389893262	0.0151008104322466	0	0.00322096349581503	0	0.104007383465495	0.113810285150827	0.0750486646238034	0.351327905547211	0	0	0.0379545325639964	0	0	0.00719349856426487	0.08	0.127395377986506	1.0406573193338
TCGA-A2-A04T-01A-21R-A034-07	0.11270107427523	0	0.0379338673529428	0.173046356972266	0	0.0387604671025919	0.0961646883160563	0.124562279629001	0.028537526180153	0	0	0.0115420865525805	0.00299082069705045	0.123444652485607	0.0870685010154191	0.101229878847672	0.048564916366918	0.00263173049696062	0.0108211537095519	0	0	0	0.03	0.253563937515098	0.980970293274912
TCGA-UU-A93S-01A-21R-A41B-07	0.0386943137400609	0	0	0.081144829139892	0	0.044131407047208	0	0.149353662181852	0.00443901374805225	0	0.0168054205292057	0.0410211109903246	0	0.290357660993439	0.063345134998383	0.144579121928198	0	0.0731085098528925	0.0520243782285749	0	0	0.000995436621917437	0.48	0.00567346392759698	1.09552653543055
TCGA-A2-A0T6-01A-11R-A084-07	0.0987544891083581	0	0	0.104464598055155	0	0.211974974401099	0	0.0897580571173525	0.00631784698632377	0.00298313726663662	0	0	0.00228309249803466	0.0447133738221821	0.0821802600221671	0.13909156368891	0.029454299637941	0	0.179901709810144	0.00607957001684154	0	0.00204302756885507	0.04	0.20104852124152	1.00162623552034
TCGA-E2-A10F-01A-11R-A10J-07	0.150820738292738	0	0.0264500565144008	0.0423507750492811	0	0.296326623078475	0	0.0289125150318854	0.0652441686912594	0	0	0	0.0198771271687888	0.111957288037624	0.0876481382272482	0.0564461145925336	0.0301916633481666	0	0.0833120734157237	0	0	0.000462718551875311	0.03	0.265417017126522	0.977077972974292
TCGA-EW-A1IW-01A-11R-A13Q-07	0.128045957228178	0	0	0.0600442061385486	0	0.293986536488166	0.00745499113886506	0.0591347302558076	0.0312986574003739	0	0.0181989334975816	0	0.0130642222560302	0.0891074566783031	0.111479458011484	0.0880023034524396	0.0309753985163816	0	0.0692071489378408	0	0	0	0.04	0.181831384355835	1.01441446268229
TCGA-E9-A1NC-01A-21R-A26B-07	0.113721895478002	0	0.120402387894188	0.132385775661821	0	0.112505015426653	0.00506347757188223	0.0541743354600373	0.0579173095351787	0	0	0.0503015567256273	0.00967741588698868	0.109903406989104	0.129503293390567	0.0781602544323318	0.00853983925817341	0	0.0177440362894452	0	0	0	0.02	0.299757635767642	0.967933107779788
TCGA-AC-A3TM-01A-11R-A22K-07	0.0580209232645275	0	0.0766316509388326	0.159119226239083	0	0.1695210383536	0.00780217909822829	0.132833546183839	0.0739972088714523	0	0	0.0248042178674415	0.0308935612752372	0.0377133503780277	0.0589949293765493	0.110833245049808	0.020231453858711	0.0024662726058768	0.0352200529731255	0	0	0.000917143665660563	0.04	0.185051520434851	1.01906527434544
TCGA-A7-A0DB-01A-11R-A00Z-07	0.0589734212990235	0	0.00592133427929798	0.0211023923250984	0	0.0996385309483259	0	0.00662598688660596	0.0146611000385594	0	0.000358050273059397	0.00344840655797298	0.00704718846035667	0.396914578011537	0.0307022307456865	0.155043166251448	0.0798811575957779	0	0.11968245632725	0	0	0	0.03	0.220402180414375	1.01459889385322
TCGA-E9-A1QZ-01A-21R-A169-07	0.0544200865616501	0.00944083540017419	0.0189897089690519	0.172286238602616	0	0.272039856845825	0.0489805370433448	0.0789519459960799	0.0234547105837863	0.00482461484534482	0	0	0	0	0.0966357938486006	0.100535402039005	0.0210408730589424	0.010337761623551	0.0866337367466413	0	0	0.00142789783538687	0.05	0.15829246393793	1.03360647106427
TCGA-A8-A09C-01A-11R-A00Z-07	0.0279150947764289	0	0.0146526524031289	0.0252815277615214	0	0.185179408911583	0	0.0823601492884479	0.0155936097451737	0	0	0.0133084297769742	0.0224955695132861	0.117816438066228	0.0857689895268043	0.214213913729443	0.0552748201416567	0.0149266780296162	0.125212718329708	0	0	0	0.11	0.112424278415665	1.03332596847986
TCGA-D8-A73U-01A-11R-A33J-07	0.0260665647905505	0.000153160169239796	0.00310200068342225	0.268355620449985	0	0.13102591262	0.0149752513512808	0.0621014952861339	0.0710504595535275	0	0.0300634741755035	0	0.0280909730573751	0.1084403510334	0.0836807019027129	0.0821552177696772	0.0261924192566773	0	0.064546397900514	0	0	0	0.19	0.0627622321533877	1.07432980209464
TCGA-A8-A07E-01A-11R-A034-07	0.0410433798988912	0	0.00550512136964871	0.165426099213622	0	0.132257306002125	0.0150233670505658	0.0260307674262506	0.0520140756216042	0	0	0	0.00821025665036485	0	0.119462393926218	0.166255687130084	0.0733104662154238	0.00217325510958664	0.193287824385616	0	0	0	0	0.421442588061962	0.906060047631327
TCGA-AC-A3TN-01A-11R-A22K-07	0.0639043572609586	0	0.011891615804058	0.106319284440822	0	0.288431087498853	0	0.0752729054354901	0.0132339585832458	0.00135910048283478	0	0	0	0.0896064968872489	0.0694698265685272	0.165874803417743	0	0.0152636716205485	0.0965357288006193	0	0	0.00283716319905071	0.04	0.18016419834014	1.01432351952167
TCGA-AO-A0JF-01A-11R-A056-07	0.0420264834212888	0	0.00606774825737117	0.123859260194383	0	0.181750682151152	0.00781496490840777	0.016947510513606	0.0286806487880589	0	0	0.000903592363305392	0.032901895818244	0.014951023625104	0.077940297326884	0.144500026781996	0.11253558156962	0	0.209120284280578	0	0	0	0.03	0.23567582093569	0.983669192228584
TCGA-E2-A153-01A-12R-A12D-07	0.0140909708608342	0	0	0.00478000431298064	0	0.0563957402722251	0	0.0289438445796898	0.0242182587714773	0.00592430969385179	0	0.0116177767501255	0.00174715762804613	0.394651821772032	0.0123682187510195	0.273636226574323	0	0.0313531859383749	0.125471454609642	0	0	0.0148010294853779	0	0.430476974813149	0.908836722833732
TCGA-BH-A0B5-01A-11R-A12P-07	0.0634038809161459	0	0.00997272985507704	0.0770589389394664	0	0.205179380108782	0	0.0807279572947182	0.0226356933082889	0.00284602938007357	0	0.0251759177113796	0	0.147422299798117	0.0801214740220278	0.135810161153793	0.0198774169509216	0	0.129768120561209	0	0	0	0.05	0.153477311654608	1.02048204697912
TCGA-A8-A07W-01A-11R-A00Z-07	0.0347929475643738	0	0.00531136721381126	0.0511841446255587	0	0.122456483834522	0	0.0615836737618235	0.0418385801479196	0	0.00910167979657498	0	0	0.311872239043079	0.0737348613421684	0.24644396028677	0.00174534482648014	0	0.0329318159169463	0	0	0.00700290163997217	0.15	0.086617401968489	1.0711660747887
TCGA-BH-A0B8-01A-21R-A056-07	0.0687191372525664	0	0.0119323407534935	0.0846575961510382	0	0.259729583210039	0.00318764087949017	0.0400781529108623	0.0171382338445743	0	0	0	0.0673063740187841	0	0.0791402831136077	0.191452023681089	0.0488340194705681	0	0.12407109029951	0.0021983210152185	0	0.00155520339915775	0.08	0.133463990040622	1.02449142981496
TCGA-BH-A0B1-01A-12R-A056-07	0.110275064454555	0	0.00783653020786759	0.0349003240218276	0	0.264194240317249	0	0.079838636188556	0	0	0	0.0255549075885999	0	0.053405055774951	0.0945985225552676	0.11883009669586	0.0417718902217598	0.00424907029460261	0.163325108871558	0	0	0.00122055280734587	0.05	0.168026175994466	1.01366739257017
TCGA-BH-A1FN-01A-11R-A13Q-07	0.050084193252801	0	0.007831266774057	0.0106675353252626	0	0.0940126302392047	0.010195070350134	0.0845043975843437	0.0120445325562329	0	0.0268444219961203	0	0	0.465204005706623	0.0920319586901916	0.108001003773872	0	0	0.0101576507828023	0	0	0.0284213329683546	0.02	0.295558355746576	0.985121072481435
TCGA-D8-A147-01A-11R-A115-07	0.15665857572946	0	0.0220449120154917	0.0433073791136886	0	0.25876156612108	0	0.0691096384249972	0.0195139761445046	0	0	0.00396865418888475	0	0.213958784865474	0.0504728805060222	0.100509595742157	0.00804787357526298	0.0349611957103469	0.0186849678626299	0	0	0	0.03	0.229483773958538	0.995591546486754
TCGA-PL-A8LX-01A-11R-A41B-07	0	0.015301641142709	0.00287492223464475	0.0368201759211869	0	0.209556358125243	0	0	0.0538148281428269	0	0	0.0439823697891771	0	0.13198112532187	0.0163445287523563	0.321131777498234	0.00619435060533676	0	0.159656679453502	0	0.00234124301291417	0	0.14	0.104383463161266	1.04480326574386
TCGA-E9-A1N4-01A-11R-A14M-07	0.0388451143248599	0	0	0.0498362911575359	0	0.165425310088917	0.00236443855489045	0.030116040527671	0.00994005449445591	0	0.00719955907582103	0.00032966144931278	0	0.331298872953666	0.11240867687166	0.164964501295616	0	0	0.0872714792055947	0	0	0	0	0.578512880312676	0.821258740468928
TCGA-BH-A18F-01A-11R-A12D-07	0.0801619360729202	0	0	0.123967598955595	0	0.158635758913699	0.00174957380718994	0.0538881803287824	0.071913021037126	0	0	0.0530519619409595	0.000487195151742178	0.125983493213277	0.0770156487250132	0.0715151284652235	0.0532673789620479	0	0.128363124426425	0	0	0	0.14	0.0974293907163335	1.04487523140298
TCGA-D8-A27F-01A-11R-A16F-07	0.186051992410047	0	0.0284124287720799	0.0175071868383603	0	0.0854271309610388	0	0.0211174756968225	0.00380468788255998	0	0.0177528896168477	0	0	0.397985337996705	0.0256936378295799	0.167344287788649	0	0	0	0.0489029442073093	0	0	0.01	0.342196138515989	0.955625764738633
TCGA-A8-A0AB-01A-11R-A034-07	0.085528975937708	0	0.108867488144028	0.0457485703515032	0	0.0570957990581964	0.0112286567719353	0.0379216090515355	0.0351922244974033	0	0	0	0	0.201781541720571	0	0.224403970396909	0	0.0289519229848954	0.156867722454092	0	0	0.00641151863122411	0.02	0.274877752599603	0.973111694331211
TCGA-AR-A0TS-01A-11R-A115-07	0.224136592167672	0	0.031522455690524	0.108345983144821	0	0.171582061493567	0.0434224504782174	0.0509164539598253	0.0509463018245635	0	0.0297330322747691	0	0.00427329183124441	0.0637862845296449	0.0989853484842699	0.105594433391902	0	0	0.0167553107289789	0	0	0	0.02	0.315037079328777	0.959173773281388
TCGA-BH-A0H9-01A-11R-A056-07	0.0667301983009411	0	0.00229199035125878	0.0830529154349467	0	0.22411782595229	0.0100095979900155	0.0602831557906117	0.0184489729223464	0	0	0.00131775801689821	0	0.180813926426074	0.0664316933219155	0.198738579829951	0.0245073994842077	0	0.0570849189975997	0	0	0.0061710671809436	0.07	0.139073334040398	1.03027595807144
TCGA-A8-A07U-01A-11R-A034-07	0.0560400416023056	0	0.0067686978995367	0.0829780379994579	0	0.161255574271168	0.0113752337260209	0.124194622618665	0.060160453829215	0	0	0.0526301177297053	0.00355877186992548	0.0860163117662618	0.188351505549683	0.0758643942873478	0.00746890802010636	0.0115380527365234	0.0702755526258797	0	0	0.0015237234681976	0.17	0.0792376838911592	1.07499939798963
TCGA-E2-A14X-01A-11R-A115-07	0.0867489463556208	0.013171854567312	0.0374870336326596	0.0624589209225687	0	0.203334970270293	0.025802256232708	0.140284160376626	0.0762379743196704	0.0136813880263413	0.0159031748079997	0	0.0080710913012877	0.0741842190110548	0.128870164270031	0.0925263605570836	0.0118183749947613	0	0	0.00941911035398112	0	0	0.05	0.156534537730395	1.03474334041515
TCGA-C8-A131-01A-11R-A115-07	0.00968715288289638	0	0.017085315968119	0.0955379903854736	0	0.149986322444068	0.0216419063815616	0.080316839451629	0.028797108616304	0	0.0284932415656137	0.000101112502030892	0.00328693586579852	0.322988212288371	0.0332752895635549	0.11179658774532	0.0520846372236305	0.00835092907577959	0.0297277784969682	0	0	0.00684263954288088	0.19	0.0611361106234218	1.07518395169446
TCGA-BH-A1FL-01A-11R-A13Q-07	0.107516644185136	0	0	0.0698252675944285	0	0.215851689211879	0	0.103409481898419	0.0296786340838927	0	0.00479734793316836	0	0.000419658225459681	0.0997598185815301	0.0989940445978069	0.109059775571881	0.0192880574202843	0	0.14106658316504	0	0	0.000332997531073648	0.05	0.152882154705786	1.0227202924776
TCGA-C8-A12W-01A-11R-A115-07	0.0741375534264933	0	0.0117837862108813	0.069113177286124	0	0.146552213137961	0.0167086200351252	0.0481199564577255	0.0811678303425443	0	0.00289498403217601	0	0.00190822152431844	0.278265804513838	0.0507990659550723	0.131443627704329	0.000512944578381721	0	0.0865922147950295	0	0	0	0.14	0.101339742943442	1.04882861179617
TCGA-AC-A7VC-01A-11R-A352-07	0.00941074016281022	0	0.003111154721887	0	0	0.150522276553198	0.00829053198254955	0.047488609744436	0.0398675215476748	9.4373047652721e-05	0.021619570253964	0	0.0158725760545938	0.536276855010021	0.0156050694576778	0.122396541772067	0.019143349783016	0	0	0.0103008299084521	0	0	0	0.728878885946937	0.70024506560581
TCGA-AO-A12E-01A-11R-A10J-07	0.0450290472423174	0	0.00926811053754782	0.0542557425317343	0	0.198263871188166	0	0.016488796978925	0	0	0.0110944051141543	0.00286279691348705	0.140929153965441	0.020865524242985	0.0491774844426977	0.234573531873356	8.64022244681317e-05	0.00510478251793901	0.212000350226782	0	0	0	0.14	0.0968439051573032	1.03737023896824
TCGA-E2-A1LI-01A-12R-A157-07	0.0621511659779679	0	0	0.0416767204367057	0	0.156537702122149	0.00575527299099371	0.124400680509161	0.0426900626663462	0	0.00845424050294761	0	0.0150983036797599	0.267777978221733	0.177284689639841	0.0775574620610702	0	0	0	0.0206157211913254	0	0	0.16	0.0824586112040717	1.07725091898503
TCGA-AC-A2BM-01A-11R-A21T-07	0.03175355271105	0	0.0502741662268679	0.0683741827275058	0	0.362775712807628	0.0160211680605725	0.0709760464195316	0.0167083798253654	0.00769698441467023	0	0	0.00797680259474121	0.0948275699464602	0.0759465828438271	0.123178410340609	0	0.0189306916860102	0.0497228926436834	0	0	0.00483685675147759	0.11	0.110745227555712	1.04863957022233
TCGA-A8-A07R-01A-21R-A034-07	0.111770343020862	0	0.0579827950253563	0.0318846244354967	0	0.141554569124986	0.0335393596511625	0.0781680941435056	0.0136358613348406	0	0.0241800973982247	0	0	0.152347989640264	0.153295956060903	0.163610249449558	0	0	0	0	0	0.0380300607148401	0.04	0.197259653963911	1.010612356364
TCGA-BH-A0AW-01A-11R-A056-07	0.0547893556538229	0	0.0298291880260923	0.133428487310278	0	0.167557874609454	0.0468646583901427	0.0793496679608803	0.0929808759925709	0	0	0.0231636464759463	0.0054137630172643	0.100339884499139	0.0667047729310075	0.121313163524719	0.00892677474390501	0.00890246750847721	0.0604354193562997	0	0	0	0.05	0.144955595793353	1.02958728633065
TCGA-A7-A26J-01B-02R-A277-07	0.124191225600452	0	0.00703076080084699	0.0162949092597754	0	0.460377854193092	0.00685800694034191	0.00803743372503976	0	0	0.0141239344771733	0	0.00365285517438653	0	0.0609591893403508	0.255845979008127	0.0172572079939667	0	0.0253706434864479	0	0	0	0.05	0.156440524311312	1.02939946965209
TCGA-A7-A426-01A-22R-A24H-07	0.158912958318728	0	0.069252699914807	0.201421407635697	0	0.142753729452776	0	0.0645715673426524	0.0288302249859143	0	0	0.0405703916111389	0.0129169313824045	0	0.0419231213931332	0.0836053470512239	0.00449845745471808	0	0.150743163456807	0	0	0	0.02	0.29720140410458	0.967512975140837
TCGA-BH-A6R8-01A-21R-A33J-07	0.0672746218814944	0	0.0132227817893215	0.0568378032647135	0	0.117434844951161	0.00569529594799052	0.0744553116247383	0.10522558394763	0	0.0179186118961465	0.00295663711463769	0.0034906675015945	0.180713124075158	0.0724683958206877	0.217474303375198	0	0	0.0648320168095284	0	0	0	0.05	0.149411974585536	1.02507580526515
TCGA-AC-A8OS-01A-12R-A41B-07	0.076871022512119	0	0.00401372041080327	0.0983506649603844	0	0.259973275797093	0.0179104168927402	0.0409836301643806	0.0353812943410177	0	0.0316227108525202	0	0.0198602199440181	0.0489345836028747	0.0843321610343056	0.0797226643282414	0.0109206768292193	0	0.191122958330282	0	0	0	0.05	0.148711098770064	1.02593537999416
TCGA-A2-A04Q-01A-21R-A034-07	0.0328913891093648	0.0106741203180336	0.0204026663507268	0.174238263156598	0	0.140780516517543	0.0679266533647344	0.105532701550223	0.0485551825208204	0	0	0.0135855097060418	0.00983207797740608	0.102719989170531	0.105357299296791	0.0778692274999306	0.0587400682286555	0	0.0224605103227306	0	0	0.00843382490987089	0.09	0.116415249594897	1.04460158962989
TCGA-A7-A26H-01A-11R-A169-07	0.0662673379582123	0	0.00707044641046524	0.0716554226576869	0	0.153771205882156	0.021712521189418	0.063512821565163	0.0232753885672688	0	0.00283877978028004	0	0	0.274522485149953	0.12493157418457	0.147555957530023	0.0117891963760379	0	0.0310968627487653	0	0	0	0.09	0.123984248823599	1.04696959962209
TCGA-A7-A4SF-01A-11R-A266-07	0.127040804424939	0	0.0588924884137953	0.0701918809422785	0	0.138050189123345	0	0.0639935345310555	0.0869017808455612	0	0	0.00206745091017143	0	0.186885847448778	0.103408348377559	0.0965832838396459	0	0	0.0659843911428717	0	0	0	0.02	0.275987124340384	0.97303946786401
TCGA-D8-A27M-01A-11R-A16F-07	0.0575964211360481	0.0255386702155075	0.049070258301139	0.0717582981200333	0	0.174349813587007	0.0442986371771013	0.0994923739157042	0.0354478900071924	0	0.00731686145873304	0	0.0139773199618365	0.0578069055660537	0.170166259708657	0.121070790894069	0.0211324725171826	0	0.0509770274337364	0	0	0	0.04	0.192111530843441	1.01255243678465
TCGA-E9-A1NE-01A-21R-A14M-07	0.0891585782098876	0	0	0.163825413548442	0	0.336582371105972	0.0611307693862652	0.0777537466400587	0.0332719641254874	0	0	0.0150830196520707	0.0115365116868706	0.0148151201809558	0.0710597878949254	0.0834142019333507	0.00693040604302272	0.00256429446209906	0.0328738151305922	0	0	0	0.05	0.149148035601869	1.04962736236357
TCGA-E2-A573-01A-11R-A29R-07	0.0458483918657503	0	0.00610661936832961	0.122693776051202	0	0.0602486451807321	0.0186082772985212	0.121260848125546	0.116327789590928	0	0.0230943611966787	0.0160536222795221	5.19042413077705e-05	0.252216999142966	0.105752529133998	0.086441248500807	0.00412547381761738	0.000696548117391964	0.0169606457688282	0	0	0.00351232031987422	0.19	0.0661080406939179	1.07448109277585
TCGA-C8-A1HI-01A-11R-A137-07	0.0919926924519161	0	0.073247263569709	0.0107295555455248	0	0.155703243354194	0	0.0471209469804111	0.0247331558015013	0	0.0138672740578801	0	0	0.0591545833643634	0.127045656052216	0.280591204331025	0.0139141878712295	0	0.10190023662003	0	0	0	0.03	0.217734207433333	0.995017157802009
TCGA-A7-A6VW-01A-21R-A33J-07	0.077375659251157	0	0.086335124160401	0.0189863662963793	0	0.0597434712401181	0	0.105269072730309	0.0362480194565456	0	0	0.0396683988226275	0.0442615560891462	0.192199782978682	0.0449406517681629	0.146102224730433	0	0.105501968195082	0	0	0	0.0433677042809567	0.03	0.247778786229153	0.984035996764216
TCGA-BH-A0B7-01A-12R-A115-07	0.113542971688343	0	0.0234231035178972	0.150783737787974	0	0.158714948586852	0.0303506175629071	0.0489827351363306	0.0305370640794259	0.00696877207232732	0	0.00809915248379107	0	0.218636435959893	0.0777903686169929	0.0732198698518392	0.00896941826041896	0	0.0499808043950084	0	0	0	0.04	0.192521384916724	1.00987388334884
TCGA-A8-A0A6-01A-12R-A056-07	0.0565274999752975	0	0.00685722048799629	0.214179653871858	0	0.160640772122516	0.040355183423682	0.0846056450782012	0.0229304250538797	0.00361085190629347	0	0	0.0112264710901707	0.0400054409172746	0.0770395022059155	0.207051812382902	0.0297372108296476	0.00119170110575812	0.0420821261082167	0	0	0.00195848344039035	0.14	0.0951741589757008	1.05149938548042
TCGA-AO-A0J5-01A-11R-A034-07	0.118306172678044	0	0.0191779239419971	0.130094246701237	0	0.163544594544257	0.0118310441862763	0.0418993824118187	0.0459028505857712	0	0	0	0.0159943179192396	0.164420764618365	0.0417281109194994	0.154614787028281	0	0	0.0900204248032823	0	0	0.00246537966193115	0.04	0.195151060009294	1.00376308621081
TCGA-AO-A12H-01A-11R-A115-07	0.00172877196872732	0.0160740545117039	0	0.0322710065521729	0	0.111182312839154	0	0.0305784852766763	0.0111442483379417	0	0	0.0243231607883567	0	0.183370628723486	0.0176061867111398	0.4011737455001	0	0	0.160266053210477	0	0	0.010281345580065	0.15	0.0847340131522823	1.06567580821811
TCGA-E2-A15G-01A-11R-A12D-07	0.0781536676544691	0	0.0108855257362849	0.0833553790711141	0	0.178066610809659	0	0.0617631899271382	0.0286090932742654	0	0.00500520389137245	0	0.0872077661597567	0	0.0719757107721129	0.209885744307957	0.0517460435327439	0	0.133150748010727	0	0	0.000195316852399661	0.1	0.115555084729541	1.02810280754259
TCGA-GM-A5PV-01A-11R-A28M-07	0.0418068993688088	0	0.006665778133614	0.124461200914965	0	0.203693151831286	0	0.138868452591262	0.0414537539203124	0	0	0.0213102380867599	0.000956836288677376	0.089007342155586	0.130292817506224	0.120757837898563	0.053475352719405	0	0.0246533010456526	0.00259703753888368	0	0	0.11	0.112115006522018	1.05357946494565
TCGA-E9-A24A-01A-11R-A169-07	0.0439670192730684	0	0.0084318121483601	0.0290327601596437	0	0.136706344018128	0.00923681895053678	0.0335849834694573	0.0109014962024788	0.010128409462022	0.0087366006656201	0	0.0493254821424665	0.117812288612589	0.0753491270530811	0.413114191405278	0.0116958843204593	0	0.0351297085920883	0	0	0.0068470735247228	0	0.400569858409998	0.916883262451299
TCGA-AR-A2LM-01A-11R-A180-07	0.0597872452483817	0	0.0105060966662541	0.11886588857412	0	0.210687926942537	0	0.080210880269527	0.00264556679565018	0	0	0.0177948477361922	0.0539604295944309	0	0.0722707038395604	0.0966585164856869	0.0469035884678495	0	0.229708309379809	0	0	0	0.07	0.134433653860649	1.02921106310663
TCGA-E2-A1II-01A-11R-A144-07	0.0209629451819179	0	0.00782244260596869	0.272253137918989	0	0.165222182541853	0.124429895323761	0.0960685199967789	0.00928966899954947	0.0163885524140527	0	0	0.000838492833899884	0.0208950464497986	0.128471097426056	0.0918628353918922	0.0223747285823814	0	0.0147309144639539	0	0	0.0083895398691467	0.18	0.0686143056055976	1.0872124544191
TCGA-D8-A27P-01A-11R-A16F-07	0.0645570813196953	0	0.0145220061223243	0.0282115647302175	0	0.0634050434268264	0	0.0705585614007457	0.0158170195078766	0	0.000908610249267312	0.00298758924520124	0	0.376117385769615	0.0265293245833832	0.145734125392811	0.0386966424902839	0	0.151955045761753	0	0	0	0.14	0.100657045534431	1.06380443456806
TCGA-EW-A1J3-01A-11R-A13Q-07	0.0459076702944111	0	0.0192895977646706	0.0446251027348376	0	0.218364771937139	0	0.108416290552768	0	0	0	0.048662658447015	0.0522754016789538	0.051955832467124	0.108067293510057	0.176289066222799	0	0.0121299196812191	0	0.0938675605912508	0	0.0201488341177544	0.03	0.216483033035448	0.998388637952097
TCGA-B6-A0I8-01A-11R-A034-07	0.0663418563214362	0	0.0774855957430805	0.032217780604379	0	0.0537840613813418	0	0.031548243615743	0.0165449580430868	0	0.0105612044549428	0	0.0478660665404805	0.156020072577878	0.0803174471332621	0.308833772673955	0	0.0326259923004371	0.072957828335236	0	0	0.0128951202747416	0.04	0.195808928254784	1.00793503508176
TCGA-AO-A1KS-01A-11R-A13Q-07	0.0880749413337201	0	0.0156194328489863	0.0297170229224914	0	0.344352099624049	0.0205433241247425	0.0673858451684087	0.00453374938048032	0.00189091900878825	0	0	0.00961664325074931	0	0.0855019442542528	0.222765698482088	0.0197243064285363	0.0352587584279366	0.0517744566890198	0	0	0.00324085805574982	0.04	0.206215172415824	1.00213609770752
TCGA-A2-A4S2-01A-12R-A266-07	0.0670413193482651	0	0.00472249113905601	0.146466108814427	0	0.165123162703035	0.0316488466354712	0.070615950032312	0.0392210710499421	0	0.00756982314055837	0.00169000310057178	0.000908346248964697	0.216736193274657	0.0843011290141231	0.110048379394002	0	0	0.0539071761046163	0	0	0	0.04	0.180095835853244	1.01681031407497
TCGA-BH-A6R9-01A-21R-A32P-07	0.0900988445539885	0	0.0115504510966289	0.0844484892387244	0	0.109081360623476	0	0.0365103668477866	0.0296488700631026	0	0.014174963943791	0.00703160887047948	0	0.17430260976169	0.083760723287814	0.175716092493288	0.0894579858450746	0	0.0906950856202543	0	0	0.00352254775390238	0.08	0.130819961149207	1.0272134704952
TCGA-BH-A8FZ-01A-11R-A352-07	0.0803104966967717	0	0.0251636220253673	0.0350898598401727	0	0.115001475157607	0	0.0974397934648555	0.0464331630856018	0	0	0.0108331817363286	0.00718550324068109	0.159437208817726	0.031364069824764	0.116027972256002	0.0605206943765546	0.0813046437479031	0.102790616367537	0	0.025857190260276	0.00524050910185174	0.0600000000000001	0.140781968682515	1.01905243719568
TCGA-AC-A2FK-01A-12R-A180-07	0.200492259479787	0	0.0860064339715564	0.0851988264472358	0	0.11609999867825	0.0069641511740567	0.0507118480203165	0.0312382612695673	0	0	0.014816736691033	0.0220625999611336	0.158250288094677	0.0497867825879934	0.0675098991714595	0.00672466925075646	0	0.104137245202178	0	0	0	0.01	0.363359960508144	0.933521851405757
TCGA-A2-A0T0-01A-22R-A084-07	0.0511010924836214	0	0.0105556942950028	0.0355179425562638	0	0.175298463474031	0.0135328703738293	0.0802882161693685	0.0860486778517898	0	0.0373551433500442	0	0	0.235861284408269	0.0994704149128599	0.144378175501117	0	0	0	0.0239189835490364	0	0.00667304107476676	0.08	0.126847182813783	1.04318890801033
TCGA-A8-A07S-01A-11R-A034-07	0.0400592342984373	0	0.0121456351030367	0.00503821924926053	0	0.134727705110008	0	0.0774627881420716	0.0249420084096311	0	0.0129686283592646	0	0.0914553162498637	0.204702478585923	0.0651913534067727	0.28499713875815	0.00228914551684812	0	0.040829562955987	0	0	0.00319078585474481	0.03	0.215442402888459	1.00130692227722
TCGA-GM-A2DI-01A-31R-A18M-07	0.0776938025973476	0	0.000998980442665073	0.284964355712598	0	0.222106215264911	0.092494326442098	0.00282816479401803	0.0260260180540175	0	0.00521497203160341	0	0.0124440398342403	0.0740212499949138	0.0702076424854974	0.0829761349748634	0.0185337737472196	0	0.0294317340064955	0	0	5.85896175116184e-05	0.09	0.117316280059659	1.0545638052069
TCGA-E2-A106-01A-11R-A10J-07	0.0499168268268876	0	0.0491037010370337	0.108913148233973	0	0.156745973647396	0	0.116435319245353	0	0	0	0.0440222936664329	0	0.0244492521680453	0.178106285290827	0.15796458281525	0.0414218524731968	0	0.0599044571702399	0	0	0.0130163074253643	0.08	0.128004726333654	1.04307483036762
TCGA-BH-A0E6-01A-11R-A034-07	0.159210795477877	0	0.0171793187499468	0.174410118743461	0	0.0317765957111951	0.00634998359983433	0.0821290554837169	0.0917567425223997	0	0	0.0723209202321272	0	0.180324778688533	0.0757962341793569	0.0691893118770785	0	0	0.0395561447344738	0	0	0	0.04	0.204561231668187	1.00908573276982
TCGA-AO-A03V-01A-11R-A115-07	0.200534796930523	0	0.0720179213783941	0.0970613440307575	0	0.170625390370342	0.0023477510376633	0.0773213167285017	0.0323374431842386	0	0	0.00981637878519926	0	0.0557838352039821	0.124892395546295	0.0983366297095364	0.00416884671860556	0	0.0547559503759616	0	0	0	0.02	0.324911319022941	0.955312881298834
TCGA-AC-A2BK-01A-11R-A21T-07	0.0807596854299532	0	0.0137051837491241	0.205802421428652	0	0.124245007089058	0.0297090992403281	0.135155272008425	0	0	0	0.00522208019059536	0.0240756903186693	0	0.126065186025983	0.168990656908837	0.0745970979780728	0.0116726196323023	0	0	0	0	0.09	0.115962888630991	1.0479325300679
TCGA-AR-A254-01A-21R-A169-07	0.0301812389120963	0	0.00651027582644695	0.0627166193156198	0	0.228426458611766	0.059783998064263	0.0151515938082386	0.0414846380649659	0	0.0279937854738922	0	0	0.197635756773643	0.087742241665843	0.218089627697511	0.00158508107827603	0	0.0184269177220186	0	0	0.00427176698541928	0.19	0.0632593562132616	1.0660202473562
TCGA-AO-A129-01A-21R-A10J-07	0.174284959783686	0	0.0657362234160145	0.0958297874386547	0	0.182001657718598	0.0170641614194516	0.0811733234087367	0.0425111437300633	0	0	0.0262368557010879	0.01616723908278	0.0935970906615995	0.122790583345032	0.0728808551092398	0.00136957302813585	0	0.00835654615691982	0	0	0	0.02	0.287512874552035	0.973732763421234
TCGA-BH-A8FY-01A-11R-A36F-07	0.00134301847390518	0.00709484523580348	0	0.00189461248211111	0	0.166740968357603	0	0.0103994338622195	0	0	0.0656087911782832	0.0112501705476807	0.158405629371462	0	0.0271305949694805	0.384866315965201	0.0620546880224258	0	0.0925948369601779	0	0.00891863150736405	0.00169746306628291	0.08	0.134295895480824	1.03013021155342
TCGA-D8-A143-01A-11R-A115-07	0.0734535436514034	0	0.0160453564808766	0.0973381925463728	0	0.204656099859924	0.030510616611858	0.088056160208118	0.0280587469941665	0	0.0153177933103006	0	0	0.115702710559776	0.0819432361912788	0.205943002036995	0.0251695543508041	0.00123594745377646	0.0149307689355771	0	0	0.00163827080877263	0.14	0.104969529760512	1.04491924831642
TCGA-AC-A3W7-01A-11R-A22K-07	0.0387584465800797	0	0.0117740612330528	0.134793300674327	0	0.268314864176427	0	0.0770994420196142	0.0294282433156545	0	0.00618855141926877	0	0.00448830113314541	0.0264697795797045	0.0695621349479046	0.15828939971091	0.0472684174749726	0.0134732816012975	0.0999265676546767	0	0	0.0141652084789645	0.14	0.104340925829584	1.04586884516277
TCGA-A8-A06X-01A-21R-A00Z-07	0.0282476582607485	0	0.00825206736977425	0.110989948798388	0	0.0979870977891512	0.0362644552681102	0.120355506980414	0.0340229574145866	0	0	0.0177258155653397	0	0.216868178265154	0.0717830044155945	0.209349623143047	0	0.028095252858705	0.0200584338709864	0	0	0	0.15	0.0906789831747725	1.05651061819967
TCGA-AR-A255-01A-11R-A169-07	0.0922787777666959	0	0.0142606915857196	0.0687084453468516	0	0.175481102188469	0.0304867141977366	0.064120081289464	0.0287862672948874	0	0.00602349987522521	0	0	0.085615944636781	0.135348597514641	0.169169524764451	0.0181098611152252	0.00991987374496029	0.101690618678892	0	0	0	0.05	0.16974427171441	1.01473534536561
TCGA-BH-A0DZ-01A-11R-A00Z-07	0.0240457163679037	0	0.0280340712742066	0.0739978109953721	0	0.178768325260694	0.0104776930263386	0.0493196714602561	0.0454940691654121	0	0	0.016295175695949	0.00403734420174511	0.211672009423028	0.115904755753424	0.211397597206758	0.00965467571452607	0	0.0151846202559016	0	0.0057164641984849	0	0.08	0.128217480142503	1.04242852599845
TCGA-C8-A12T-01A-11R-A115-07	0.0253951245470461	0	0.00377079082225439	0.143112142453264	0	0.163074502735441	0.00256259534901718	0.0533277725346893	0.0312680164522131	0	0	0.00864751413905263	0.0836883048829195	0.0765496821714566	0.070850016278652	0.169173673871886	0.0276513678756872	0.0484366510748607	0.0924918448115611	0	0	0	0.15	0.0871890514651509	1.04380766606996
TCGA-AO-A12G-01A-11R-A10J-07	0.098394648694369	0	0.0508770204635219	0.124523091672218	0	0.145435975282784	0	0.0592990598499875	0.0424384009347844	0	0	0.0126315306544515	0.0314192090928838	0	0.131587289588962	0.14134796893754	0.0207814716835296	0.00120933496792264	0.139331569188475	0	0	0.000723428988570362	0.03	0.248530640109024	0.982926368292413
TCGA-A7-A13D-01B-04R-A277-07	0.000797416639347988	0.00918640441194051	0.00408257821645005	0.0260926124681354	0	0.266817557537935	0	0.0200610399175414	0.00434569861894606	0	0.0103405329481165	0.054799910267364	0.0465358888859583	0.484333525843446	0.00124286971275713	0	0	0.00174066199973121	0.0605406437856212	0	0.00243126987750136	0.00665138886920713	0.38	0.0145642471884309	1.12478371283239
TCGA-E2-A15L-01A-11R-A12D-07	0.0674915043088428	0	0.0753271279621024	0	0	0.0863469395007481	0	0.0648001432731164	0.0140403730630094	0	0.0105822831034701	0	0.0241040721705474	0.238592600943356	0.0399674356281032	0.307085762447531	0	0	0.0716617575991739	0	0	0	0.05	0.169289450161255	1.02493683217505
TCGA-AN-A0FF-01A-11R-A034-07	0.0875349730132256	0	0.0174493563004483	0.0382515439654788	0	0.204152088654735	0	0.0810724174752719	0.0888595966240078	0	0.0121345055762444	0	0.0066755472950852	0.111469658148421	0.10242624780588	0.202860162468351	0.0154138530391191	0	0.00484788732160838	0.0268521623121221	0	0	0.04	0.18961379102605	1.01096275832325
TCGA-A2-A3XX-01A-21R-A239-07	0.106019223551169	0	0.0180083281207735	0.115447194323447	0	0.0630486634146171	0.0461507748154874	0.103839190316735	0.0184500186747415	0	0.0217061057745032	0	0.00592580440040648	0.233504210861855	0.126931799856629	0.121818642548883	0.0066979109153372	0	0	0	0.0124521324254161	0	0.05	0.145350113995332	1.03363483036814
TCGA-EW-A1P8-01A-11R-A144-07	0.0194569959328976	0	0.000277543011182434	0.0718164995189288	0	0.228169915875867	0.0161877133283034	0.0638353059623052	0.0554737687962566	0	0.00280338641387383	0	0.0152038303325425	0.1156573332637	0.056439208323835	0.174664696864628	0.0890763521647774	0	0	0.0838770014945389	0.000829394129247999	0.00623105458711607	0.22	0.057968782198715	1.06286088581529
TCGA-A8-A097-01A-11R-A034-07	0.0667194376779555	0	0.00520052223506608	0.046043581877173	0	0.150575856051582	0	0.037978516295588	0.0255714860161883	0	0	0	0	0.320535481903051	0.0789920854134809	0.187760036721615	0	0	0.0777776132042085	0	0	0.00284538260409138	0.04	0.209350996039689	1.01020937375495
TCGA-BH-A0E1-01A-11R-A056-07	0.127484352360893	0	0.0544138035433767	0.0219128071429966	0	0.107599718347271	0	0.0328067863043687	0	0	0.0225315238836529	0	0	0.398479863753044	0.0287549810013991	0.105122019872183	0.00414006379825229	0	0.0967540799925621	0	0	0	0	0.545361065353248	0.840293492656324
TCGA-BH-A0HF-01A-11R-A056-07	0.0552099888495064	0	0.00293540021036354	0.0579644796655611	0	0.121630030672959	0	0.0531368559061593	0.00612506542223751	0	0	0	0	0.421598594536159	0.0664459465728516	0.115108134460547	0.0280837880827114	0	0.0712386990468598	0	0	0.000523016574084721	0.14	0.0983404558347197	1.07380809549959
TCGA-E9-A5FL-01A-11R-A27Q-07	0.00703813701679339	0.00643629171968485	0	0.0428325654450421	0	0.0983500477774412	0	0.031109523039429	0.0505662185647794	0	0	0.0395840100787606	0.00406957482955051	0.0272313661429246	0.0725754682316712	0.429094445305954	0.110780860156624	0.0147301054707275	0.0656013862206178	0	0	0	0.02	0.310185522151902	0.958453514853499
TCGA-AR-A1AW-01A-21R-A12P-07	0.0976035086021212	0	0.0848873077326042	0.125290840398386	0	0.13786555424017	0.0772179826180682	0.0466969223950615	0.057569478737861	0	0.00632276372953334	0	0	0.159246416644834	0.083008093561601	0.107582821617714	0	0	0.0167083097220459	0	0	0	0.02	0.320695489592564	0.952853081043187
TCGA-AQ-A0Y5-01A-11R-A14M-07	0	0.00499598092294203	2.33381767540607e-05	0.00467073659129296	0	0.0704461922111632	0	0.0240393685098929	0.0109388255272482	0	0.00543133527304956	0	0	0.418774781374758	0.0581760151859445	0.349577680747658	0	0	0.0401192720202715	0.00307592139622317	0	0.00973055206280195	0	0.644923766957841	0.766495756247828
TCGA-OK-A5Q2-01A-11R-A27Q-07	0.206155489608939	0	0.0568017493413985	0.109056184172295	0	0.120459367955832	0.0125631403083437	0.0828143659423212	0.107411667274374	0	0	0.0205202670368081	0	0.0575943316824764	0.0472634174145683	0.0520350377919773	0.0741082524776835	0	0.0458851893444251	0	0	0.00733153964855839	0.01	0.342976418492065	0.944860449976022
TCGA-E2-A1B6-01A-31R-A12P-07	0.137316322718424	0.0635675783044783	0.0176705434450398	0.129470088784544	0.00909936295643843	0	0.0944382329809036	0.0503016825426643	0.226112239535918	0	0	0	0	0.089647860148981	0.097171603959507	0.0276768036033265	0	0.0163960058237431	0.0411316751960323	0	0	0	0.02	0.314917219258175	0.960405844977232
TCGA-A8-A07P-01A-11R-A00Z-07	0.0433062120786751	0	0.00293876633437282	0.0516533650965717	0	0.138679428417004	0.0247668417120591	0.018187693141536	0.00954983863951835	0	0	0.00644638230930702	0.072116592912663	0	0.0528359067941948	0.281785001756589	0.00783078389619478	0.0242433671071781	0.26313311304198	0	0	0.00252670676215675	0.03	0.238953920693993	0.984161376955185
TCGA-AR-A0TW-01A-11R-A084-07	0.0185851586323578	0	0.0514440129910586	0.188817674309773	0	0.0465122827903129	0.125814572285006	0.0685932061634873	0.009058855548943	0	0.00969112155242501	0.00859455436059146	0.0129017791129801	0.030125528714546	0.104806402068746	0.192003860734567	0.0131164280818445	0	0.119934562653362	0	0	0	0.07	0.138332936246283	1.02259891496417
TCGA-E9-A1N6-01A-11R-A144-07	0.0271605121062266	0	0.00770036054317197	0.0269804373626434	0	0.127402185677967	0	0.069490648727299	0.0149037303667131	0	0.00736542019480913	0.00292331336081759	0	0.36554903116234	0.0527420088770137	0.272919597974526	0.00473145537635116	0	0.0201312982701215	0	0	0	0	0.470790554610974	0.883198995055049
TCGA-BH-A1EU-01A-11R-A137-07	0.108935338009466	0	0	0.0901083281043461	0	0.333982960363568	0.00179577658171187	0.0492364751930785	0.00501479379098552	0.0021920140882034	0	0.00911349963940537	0	0.0931526927639056	0.0648814659941577	0.16317643560362	0.0137695269026407	2.82117814933493e-05	0.0646124811834179	0	0	0	0.04	0.184425093139427	1.01399718272818
TCGA-A2-A0EQ-01A-11R-A034-07	0.0776670370213449	0	0.0404597758704801	0.160257875814551	0	0.114604603002706	0.055994587444309	0.0836150411981922	0.0819874864491696	0	0	0	0	0.164970448308101	0.106097973768989	0.0803694001330297	0	0	0.0339757709891269	0	0	0	0.04	0.174387887644749	1.0202198223828
TCGA-A8-A08C-01A-11R-A00Z-07	0.0434784329179789	0	0.000164816715089678	0.104888201827511	0	0.197297689398666	0	0.0905971382854458	0.0478730019197704	0	0	0.0231865399205561	0.0243816680929398	0.0198248953466856	0.0633982951581801	0.217563079445989	0.0503666391109317	0.0546428822432325	0.0556807521531772	0	0	0.00665596746384634	0.18	0.0756316900038533	1.05314672603595
TCGA-OL-A5RW-01A-11R-A28M-07	0.00180153137258671	0.0435184105659189	0.0192893684313681	0.0062865326291687	0	0.143333030827363	0	0.143195474785218	0.0694272063790591	0	0.00209740314034329	0.000479263249742679	0.0719451729079395	0.14135702856672	0.108788382969184	0.119216566122205	0	0.0986202237907832	0.0262088087580474	0	0	0.00443559550435338	0.14	0.0988729504322029	1.04966421998527
TCGA-B6-A0WS-01A-11R-A115-07	0.107478697907485	0	0.0584414387783591	0.033758864073616	0	0.157578046618769	0.0238136564130203	0.0624006887001592	0.0890123528511005	0.0522525939244539	0	0.00682459949670913	0	0.155291505510564	0.0791844156404706	0.0807606173484971	0.00422647950657202	0.0212314388211941	0.0677446044090303	0	0	0	0.03	0.219123779449863	0.99472889341775
TCGA-BH-A42V-01A-11R-A24H-07	0.0927361189179579	0	0.0438296914802342	0.103771220001585	0	0.178167132944289	0	0.110146804988677	0.0636745799257895	0	0	0.0252836343849537	0.0118171971759143	0.092630986997592	0.0542324342264225	0.0746022710243048	0.0523394915765572	0	0.0967684363557224	0	0	0	0.04	0.17969119165578	1.01164348617232
TCGA-A2-A0YL-01A-21R-A109-07	0.14270981867706	0	0.0241114994376177	0.0814550320026672	0	0.289263147388812	0	0.0308525976301492	0.0239124398298382	0	0	0.0115616149137046	0.0163548419552137	0.0332491999629651	0.117934392420384	0.089552592858259	0.0313865305630837	0	0.107656292360245	0	0	0	0.04	0.206377427851472	1.00376684044053
TCGA-B6-A402-01A-11R-A239-07	0.0389458224690937	0	0.0126958843786702	0	0	0.111651546858757	0	0.0222225601714035	0.0357167592595223	0	0.0244772716674409	0	0	0.575799696548669	0.0708011074630628	0.096692481010964	0	0	0	0.0109968701724173	0	0	0.08	0.132560269376373	1.09730228286814
TCGA-A7-A0CJ-01A-21R-A00Z-07	0.110584948831256	0	0.0110957165466114	0.0716130786366677	0	0.190405713704797	0.0054611232024682	0.0713568444938459	0.0752944773368148	0	0.00621821211671033	0.0157700417013398	0.00230430612832175	0.220642746861658	0.0632649813857295	0.0931534912714005	0.0230945598528751	0.00100073919527846	0.0362196210224197	0	0	0.00251939771180542	0.04	0.198887161247077	1.00752405290544
TCGA-E9-A22E-01A-11R-A157-07	0.0430406569754401	0	0.00675511572628233	0.166755973256957	0	0.191744316355901	0.011329182571094	0.0384036940470008	0.0691523339440408	0.020166479181896	0	0	0	0.209572179725245	0.0750810668814238	0.126274476021083	0	0	0.0417245253136364	0	0	0	0.04	0.17809877427292	1.02175830418856
TCGA-A2-A3Y0-01A-11R-A239-07	0.0127362719732558	0	0.0121879121359269	0.174864518241312	0	0.104430494797297	0.0963264416530151	0.0997542923873663	0.146234220596417	0	0.0320736982742365	0.000784033947351527	0	0.0942776852410607	0.10830979935857	0.053242229932261	0.029492297007733	0.00799116419376247	0.0151230335827156	0	0	0.0121719066777194	0.23	0.0465476067662617	1.08889476280527
TCGA-AN-A0FZ-01A-11R-A034-07	0.0917823981421275	0	0.00219807903015867	0.0212121107424082	0	0.0863941457555448	0	0.0353257638635561	0.0421791100338606	0	0.00699231871712717	0	0	0.364694784197958	0.0428277783300517	0.278419197092374	0	0	0.0243888798509201	0	0	0.00358543424391338	0.04	0.182443435183019	1.03709091079228
TCGA-BH-A0DQ-01A-11R-A084-07	0.0987239806705642	0	0.0262514291280626	0.0624251699530294	0	0.0888528972020362	0	0.0291657789856914	0.0498649881810753	0	0	0.0160232526050686	0	0.260669763790376	0.0898891820309072	0.148754390965829	0.00780361502121973	0	0.120289082635109	0	0	0.00128646883103112	0.04	0.191307216071205	1.00907841011044
TCGA-A8-A07J-01A-11R-A00Z-07	0.0341780347241466	0	0.00148711024177327	0.0339848382788508	0	0.140338774923948	0	0.0191720538578608	0.0222603964085515	0.00420368444461829	0	0	0.0509586389798291	0.283307674577283	0.0404590373478592	0.190214634755696	0.0562537419344791	0	0.123181379525105	0	0	0	0.03	0.230272844968377	0.996182607043093
TCGA-E9-A54X-01A-11R-A266-07	0	0.0115789114954305	0	0.0274090145834364	0	0	0	0.13556075317086	0.025840069755196	0	0	0.0144027414489849	0	0.486152771949455	0.0347335129685847	0.216940329262955	0	0	0.0473818953650982	0	0	0	0.18	0.0672092547065338	1.11847098022609
TCGA-B6-A1KC-01B-11R-A157-07	0	0.00111456117676606	0.00123469297699348	0.0477525922463495	0	0.0998567997203193	0	0.0415905595517689	0.0202437064305743	0	0	0	0	0.193604022633437	0.0255759829122054	0.432349759956133	0	0	0.132811137892068	0	0	0.00386618450338411	0	0.444552869019742	0.896446354170049
TCGA-BH-A18K-01A-11R-A12D-07	0.0662110469971887	0	0.00993570503101707	0.0481506949974729	0	0.0594308015155256	0	0.0855690154174856	0.0375614886804999	0	0.0120595394421951	0	0	0.280749293849073	0.0857349544133805	0.154159517422393	0.077895348687822	0	0.0648462133212535	0	0	0.0176963802246936	0.03	0.220810600920051	0.999352246316114
TCGA-A2-A0EU-01A-22R-A056-07	0.0347886122687191	0	0.00225836359342239	0.0330230738436703	0	0.322687270761588	0	0.0557307289946191	0.0223789276914255	0	0.00532917044037659	0	0	0.107186968119301	0.123071244545117	0.0911799738281784	0.053169886785942	0.00282286027711331	0.146372918850528	0	0	0	0.14	0.0965212906515284	1.04911360254062
TCGA-B6-A0IH-01A-11R-A115-07	0.0569880373565601	0	0.00354855027268179	0.150340243680169	0	0.203189418074292	0	0.057641414872206	0.0598957346288026	0	0.0073437564278879	0.00398963557532818	0.0174966133357033	0.0233314547943425	0.117825054596992	0.104358098330075	0.0409207329083255	0	0.153131255146634	0	0	0	0.18	0.0734491355247666	1.06039014450675
TCGA-A2-A0EY-01A-11R-A034-07	0.104046614435196	0	0.0521467987418058	0.0992383423172566	0	0.196370585618093	0.007245560101776	0.0721633163707398	0.0308923842970962	0	0	0.0232300428453637	0.0563177434261345	0.0354984077090659	0.0731054716594381	0.116932110854225	0.0317223665535774	0	0.101090255070232	0	0	0	0.03	0.239275389111461	0.983836691255499
TCGA-AO-A0JJ-01A-11R-A056-07	0.065387119486754	0	0.00602455006971368	0.123767718557281	0	0.180952875370301	0.00151559331136518	0.113166986115213	0.0517674323545973	0.0177760831382849	0	0.00438531241242876	0.0395241943968516	0	0.102174383104086	0.143349484319802	0.0318780154054642	0.00268687492520737	0.110936064324855	0	0	0.00470731270779528	0.15	0.0893109497517921	1.05166992930267
TCGA-C8-A26X-01A-31R-A16F-07	0.0267099219185201	0	0.0683082083559955	0.0892499926098726	0	0.0328486958965672	0.0439445857634177	0.0931255659878578	0.0432503213207578	0.0201804479491369	0.0710412172321625	0	0	0.243400432982675	0.109421651000432	0.131478096635802	0.00584089202671692	0	0.0211999703200858	0	0	0	0.0600000000000001	0.144196799869067	1.03214166610366
TCGA-BH-A18Q-01A-12R-A12D-07	0.0805355771400133	0	0.0136824546081197	0.207126104347558	0	0.0550315475307367	0.0149010944179813	0.110616247936348	0.0535645720347807	0	0.025639409687103	0	0.0290594234839078	0.0120877459922637	0.167600163515136	0.13159504061028	0.0212637481606653	0.0316265622255256	0.045670308309581	0	0	0	0.07	0.137596242266108	1.04315488024514
TCGA-A8-A092-01A-11R-A00Z-07	0.0361965281166994	0	0.00756125608048862	0.0133071964983635	0	0.152364775401056	0	0.0620752545083359	0.0531813248406873	0	0	0.0236646608983729	0	0.163931415812424	0.109562396555542	0.267229749140648	0.000625670820627556	0	0.10706468457352	0	0	0.00323508675323482	0.04	0.173578431661938	1.01680988515941
TCGA-S3-AA12-01A-11R-A41B-07	0.0169355850297305	0	0.0160934766844792	0.0766754039081009	0	0.240493604434194	0	0.0783032249521266	0.075022475279501	0	0.0401134974796679	0	0.0203929613135846	0.0617600579082958	0.0611559741381991	0.195041924421141	0.000980408916884355	0	0.100489143720925	0.012404083196054	0	0.00413817861711573	0.25	0.0407406368565229	1.069736038369
TCGA-BH-A1EO-01A-11R-A137-07	0.0343287997286716	0	0.00140784383364225	0.0306470072327899	0	0.219154245059697	0	0.0498305284777263	0.0188122908960667	0	0	0.0036990761974885	0	0.177444393772852	0.074949124469818	0.182061187657699	0.0205742107327133	0	0.17033273670267	0	0	0.0167585552381646	0.02	0.276843396274054	0.970171174037916
TCGA-A7-A0DB-01C-02R-A277-07	0.0242054211099132	0	0.00250086414488901	0	0	0.320723034697482	0	0.020036512296065	0.00044698994288418	0	0	0.0428892005650197	0.0220591706911677	0	0.00496644159403839	0.402667642390475	0.00171720348464964	0	0.13507620761833	0	0.0227113114650865	0	0.24	0.0434457508775519	1.06828647979231
TCGA-A2-A4RW-01A-21R-A266-07	0.105933896058093	0	0.0290773851940656	0.117322740670408	0	0.135060063817258	0.0124592219660126	0.0620181790813876	0.051657924778735	0	0.0177967811855988	0.00774636801724298	0.0089398505911177	0	0.0815337915385399	0.129798895354557	0.0448710706491341	0	0.190214849540004	0	0	0.00556898155784542	0.03	0.214398993563223	0.993968965443666
TCGA-D8-A142-01A-11R-A115-07	0.00840880140250794	0.0202703875327712	0.0836319624156331	0.0960011695850024	0	0.157218322899063	0	0.091135833993157	0.0299433559211355	0	0.017425310512013	0	0	0.234939846808318	0.0928430242473798	0.137603499619261	0.0143695606474333	0	0.0162089244163249	0	0	0	0.05	0.16701624161817	1.0238946627319
TCGA-A2-A0YE-01A-11R-A109-07	0.0900043452062574	0	0.119231266847483	0	0	0.21721833468842	0	0.116897428530747	0	0	0	0.0196301995855402	0	0.115262240681945	0.139348222899791	0.133059709767089	0.00223432693779811	0.00583517382301277	0.0410927480997757	0	0	0.000186002932141826	0.03	0.256447652709667	0.985002968255023
TCGA-A2-A04P-01A-31R-A034-07	0.101262288500032	0.00481455074692395	0.0545075623344954	0.0847242491481152	0	0.216280292865352	0	0.168350269394919	0.0625361998015915	0	0	0.0154073979360037	0.00780887883201368	0.01303257645942	0.134635256808918	0.0740290271611632	0.00233416178835991	0.0311288998737157	0.0291483883489772	0	0	0	0.03	0.21557947412136	1.01461221604958
TCGA-A2-A0CY-01A-12R-A034-07	0.0232486218837163	0	0.0069811351706063	0.152728740318769	0	0	0	0.101054071667177	0.0176134310475994	0	0	0.0482922837134196	0	0.510708283002316	0.00140401742247617	0.0948253368755143	0	0	0.0300694838098299	0	0	0.0130745950885754	0.04	0.210704599716524	1.03768585632563
TCGA-E9-A1RB-01A-11R-A157-07	0.0328152605586777	0	0.000244013275702159	0.0398915869393612	0	0.0603231450623869	0	0.0989636881305774	0.0175922443974946	0	0.00935101064348873	0	0	0.436291743125415	0.0650303672262768	0.158508213558242	0.0519378443708761	0	0	0.0187812984128691	0	0.0102695842986323	0.02	0.278574913642166	0.994029858288973
TCGA-A7-A5ZW-01A-12R-A29R-07	0.0824994534493127	0	0.0084893630223607	0.0490881090000681	0	0.150292664905186	0.0139314511008594	0.0409981440098658	0.0633708834773347	0	0.00568733324074389	0	0.0122987895173386	0.171278282767933	0.0612352877234459	0.0887632709185295	0.0414772338842675	0	0.210589732982754	0	0	0	0.04	0.190616987933079	1.00274965118391
TCGA-E2-A1IN-01A-11R-A13Q-07	0.0621085019483686	0	0.00834870350391381	0.0183749133145757	0	0.209491990329069	0	0.0635706169208706	0.00422551051986643	0	0.00684662109684909	0	0.0948668773468869	0	0.0596941683249926	0.290820428594601	0	0.0333314682821701	0.14531435380696	0	0	0.00300584601087554	0.05	0.168189681323901	1.00928573113615
TCGA-EW-A6S9-01A-22R-A33J-07	0.128062983525374	0	0.0909989911697777	0.056519714159967	0	0.0732854611870806	0	0.0751781319662181	0.056582085252924	0	0.00307550829595197	0.000864367455808344	0.011304655476198	0.328340636051829	0.0519084630707114	0.0508077465051309	0	0	0.0634799968187173	0.00959125906431113	0	0	0.03	0.25915126814685	0.985568648669935
TCGA-AR-A5QM-01A-11R-A27Q-07	0.136680068668233	0	0.0262683062510188	0.082534228377426	0	0.0943965657919874	0.0260141929270269	0.0466557711937329	0.0617584919918734	0	0	0	0	0.282982448480293	0.0409667375266656	0.0605337426769693	0.00068921922085156	0	0.136803885563896	0	0	0.00371634133002588	0.04	0.198591196854069	1.00535404655986
TCGA-AO-A0J7-01A-11R-A034-07	0.0777636322822553	0	0.00549239132042348	0.054917041498727	0	0.177930938730942	0.0315745707374735	0.0276028869496169	0.0652109609111318	0	0.0423695828470854	0	0.0176830103883395	0.219419383976156	0.0556928440404472	0.0137156794980506	0.0757491769217743	0	0.134877899897576	0	0	0	0.05	0.146764847301173	1.02018416232036
TCGA-A2-A3KC-01A-11R-A213-07	0.100816900517714	0	0.0342242453496319	0.0446287379252952	0	0.222277281394516	0	0.0575228388044834	0.0487020017108473	0	0.0235137169359276	0	0	0.152173469320723	0.0858927509587893	0.16996568838357	0.000752995658741921	0	0.0595293730397604	0	0	0	0.05	0.167824442766621	1.01639894823384
TCGA-E2-A15D-01A-11R-A115-07	0.0658951612135129	0	0.00469751230395682	0.153619577240133	0	0.196198359882434	0	0.11581093620543	0.0170969263933379	0	0	0.00478018619300227	0.00244138094940018	0.115725366451002	0.115364646717922	0.122415712291686	0.0149916296267408	0.000628644094487974	0.0703339604369549	0	0	0	0.14	0.0961497928992968	1.05467337115957
TCGA-A2-A0YG-01A-21R-A109-07	0.0840324623048564	0	0.013251360531569	0.0477068514352865	0	0.218649448022833	0.019642008460643	0.0761231290388751	0.0320808540223978	0	0.0176703431055877	0	0	0.175964819519208	0.0763942379707769	0.195438585575433	0	0.000429127216693748	0.04261677279584	0	0	0	0.08	0.127200185274448	1.03492454464729
TCGA-AO-A03O-01A-11R-A00Z-07	0.0453490990907509	0	0.0205452820965311	0.0840091982791759	0	0.188057227317174	0.0606935246377481	0.0954565273159555	0.0604882616405433	0	0.0132399138944424	0	0	0.123748783315784	0.107274153864993	0.157350746908346	0.0115233463848732	0.00118221256670755	0.0310817226869739	0	0	0	0.14	0.0973439056313891	1.04986627079443
TCGA-OL-A66N-01A-12R-A31O-07	0.0487477194362677	0.0165544401079763	0.0188063016201412	0.240150071225387	0	0.0399979330331292	0	0.0649776500750361	0.0778281793842801	0	0	0.079479285343126	0.0161548132289123	0.0375708825976142	0.0414014044758237	0.148022251134486	0.0273750429998914	0	0.142934025337929	0	0	0	0.09	0.120086728194334	1.03958767831325
TCGA-B6-A0I2-01A-11R-A034-07	0.0285006500057528	0	0.0897203350849165	0.280620603798177	0	0.00823811463777591	0.0381411411015928	0.126911249445373	0.0833048605477408	0.00455780956063695	0	0.0468511304478673	0	0.0961441004528627	0.130431680271672	0.0467016895511006	0.00683141791339952	0	0.0130452171811327	0	0	0	0.04	0.193500089305941	1.02685534157669
TCGA-E2-A572-01A-13R-A31O-07	0.00415993580819944	0.00243156062437363	0.114437858335473	0.240104203084426	0	0.047880011083611	0	0.0568129310732126	0.0575544136349232	0	0	0	0.0345379773570677	0.163266296562539	0.0235214248730614	0.0862301005039995	0.00885379377818484	0	0.160209493280928	0	0	0	0.03	0.240822945854429	0.986379295120025
TCGA-EW-A1PG-01A-11R-A144-07	0.157574707643018	0	0.0118217478695818	0.147495871414039	0	0.233693569613423	0	0.016862561380957	0	0	0	0	0.030797983525269	0.131388228391778	0.0744390716717087	0.0124732723587992	0.0192810631441863	0.0341018059961788	0.116284998219295	0	0.0137851187717666	0	0.03	0.215283896717561	0.997585165589913
TCGA-A7-A26G-01A-21R-A169-07	0.102490466473894	0	0.0963549944552552	0.0633286779838494	0	0.244860010796046	0.0174976309482475	0.0666642520048209	0.00453574885541936	0.0105622079512488	0	0.00701698128272042	0	0.0574827384360656	0.0904569404703856	0.125478173740331	0.0376758949501144	0.00547574279769967	0.065329830377014	0	0	0.00478970847688861	0.03	0.265731673495933	0.975662407294168
TCGA-B6-A0WV-01A-11R-A109-07	0.0830383122769683	0	0.0441670547180617	0.0571252872859077	0	0.262434058378405	0	0.0753121083929028	0.0213256694179593	0	0	0.00322708014937499	0	0.0738153282043258	0.0881795740962073	0.174863034952995	0.0213630570564013	0.0549231837601228	0.0377106255547767	0	0	0.00251562575559106	0.2	0.0597884626991012	1.0615927671379
TCGA-AO-A0JM-01A-21R-A056-07	0.0624426759672925	0	0.0131177125452494	0.0225116175242164	0	0.107969086850011	0	0.0724097136460578	0.0606989574632931	0.0292578200107556	0	0.0104027163782682	0	0.371702417435815	0.0718295885809256	0.132535110133276	0	0	0.0451225834648399	0	0	0	0.03	0.247221931816209	0.995795429533731
TCGA-D8-A1X7-01A-11R-A14M-07	0.0844165647847713	0	0	0.0178533054029051	0	0.128696702834658	0.011528777677897	0.0559327333538992	0.0266793700530275	0	0.00481736908186584	0	0	0.293690952719663	0.0515941290770078	0.268704637950652	0	0	0.048350174246682	0	0	0.00773528281697146	0.04	0.201213554203171	1.01489042340173
TCGA-C8-A3M8-01A-11R-A213-07	0.0845922214640378	0	0.0094036075175943	0.067543413833848	0	0.108478760137936	0	0.0607342681306302	0.0411139316594249	0	0.0223298113110086	0	0	0.318627701444535	0.0882483768371238	0.148866871480344	0	0	0.050061036183517	0	0	0	0.05	0.171110437872115	1.02591230227704
TCGA-LL-A5YN-01A-11R-A28M-07	0.0999459853242366	0.017220403072101	0.0632185041297333	0.0950760165212173	0	0.10844764113803	0.0196616058519004	0.137223037936062	0.149394273956514	0.0125565180809258	0	0.0182035149554217	0	0.0893843174307671	0.0666637034485702	0.0664490876583186	0.00532831293669239	0.0099747591496451	0.0400279857125363	0	0	0.00122433269732849	0.03	0.254350484163271	0.988437359816389
TCGA-B6-A0RG-01A-11R-A056-07	0.0694895341632657	0	0.0382247964316414	0.0488268239487516	0	0.103538025815401	0	0.0900043002568748	0.0201323747087614	0	0	0.0374751774587298	0	0.244205939655387	0.05368034669407	0.120219105398461	0.0274833256781027	0.0029112372198689	0.143809012570685	0	0	0	0.05	0.166077259605201	1.01540376632456
TCGA-AC-A3OD-01B-06R-A22O-07	0.0100948179289637	0	0.00833463760663598	0.0497286946285634	0	0.535711576630244	0.0171145426008949	0.00403147524199942	0.0124390404528695	0	0	0.0262651946186741	0.00548475530057348	0.0311288391205511	0.0932388574262274	0.0840038691520663	0.0287944672641801	0.0115676637434652	0.0813468367974063	0	0	0.000714731486685247	0.1	0.115257327949557	1.06229577082765
TCGA-A8-A08O-01A-21R-A056-07	0.181758348704175	0	0.106345248988713	0.0328986866299807	0	0.228344972952969	0	0.0144313609799845	0.0331215000048842	0	0	0.0489057286433514	0.0108431153541911	0.0435052041063339	0.0739714782677343	0.103873135413534	0.0247464526476996	0	0.0972547673064488	0	0	0	0.01	0.359452443977294	0.935834062968948
TCGA-A8-A07B-01A-11R-A00Z-07	0.0478048632710766	0	0.00820327645187831	0.102745754157481	0	0.184092645702438	0.0386987854254284	0.0572266827187361	0.0325647099185929	0	0.0139030479867986	0	0.037619313382188	0.0224002104834066	0.0855767223846901	0.273352148426865	0.00781593894195188	0.0117892923740497	0.0722457756786025	0	0	0.00396083269581711	0.05	0.155441348789224	1.01819934437233
TCGA-A8-A08L-01A-11R-A00Z-07	0.0502567856229564	0	0.00649941005638378	0.12739764006959	0	0.180420886424139	0.0316992331290747	0.103108026508875	0.0595254307343552	0	0	0.0199364469351798	0.0076869219206111	0.101105721900411	0.102641547694291	0.170263469544382	0.00775278898032028	0	0.0317056904794305	0	0	0	0.08	0.130313063968071	1.03973676148705
TCGA-E2-A15I-01A-21R-A137-07	0.152571474683303	0	0.00815270643101891	0.136464630712137	0	0.219561984685974	0.0141470760959804	0.0572101321933791	0.0255075250217244	0.00996392254069674	0	0	0	0.131280595389876	0.0744109488356414	0.0899755813171343	0.0409820357874158	0	0.0397713863057195	0	0	0	0.03	0.25170015019607	0.984448969144318
TCGA-BH-A0HQ-01A-11R-A034-07	0.207835739991911	0	0.0486463508501701	0.0420965968049767	0	0.0319592411316067	0	0.0315210308815407	0.0688544956003672	0	0.0129943007004467	0	0	0.357931406443797	0.021057038326234	0.0331114324139514	0	0	0.143992366854999	0	0	0	0.01	0.361415765479385	0.938470281504795
TCGA-AR-A24V-01A-21R-A169-07	0.115996088531168	0	0.0213055035256489	0.00380118916284616	0	0.11035315671737	0.00459378216041388	0.0254536651248088	0.0315098633153589	0	0.0166908688814992	0	0	0.286454403683155	0.0347852868049104	0.253066776136004	0	0	0.079001698291842	0	0	0.0169877176649756	0.03	0.252408332022637	0.988412182754115
TCGA-EW-A1P1-01A-31R-A14D-07	0.0407456036304438	0	0.00198616559176712	0.135000091776665	0	0.172284422651665	0.0235445869229308	0.0646347043178968	0.0205900054548258	0	0	0	0	0.240592226679698	0.104812052820761	0.091575369267214	0.0582977939839669	0.00864495752973852	0.0372920193724277	0	0	0	0.04	0.193085132322693	1.01294532179379
TCGA-EW-A3E8-01B-11R-A24H-07	0.0974265535957374	0	0.0673634193330595	0.0957852094148505	0	0.222396136407837	0	0.0515176299215148	0.085292559448431	0	0	0.0379306418193036	0.0157829260775628	0.0570699937746617	0.0899885201025896	0.056123826071551	0.0069328655555828	0	0.116389718477318	0	0	0	0.03	0.2154920473918	1.00119070886822
TCGA-A8-A07O-01A-11R-A00Z-07	0.0633197763310988	0	0.00857036963377175	0.0615365391015187	0	0.112652376427729	0.030781132225608	0.0360033763311276	0.0663019293365121	0	0.012690807903407	0.00235036394687775	0.00616944536167657	0.500454330824871	0.0248853472796023	0.0500980318533706	0	0.0174687363167757	0	0.00671743712605364	0	0	0.03	0.223806841127715	1.02381256018051
TCGA-AN-A04D-01A-21R-A034-07	0.145408771989528	0	0.0387389197207065	0.0486084263392286	0	0.0573465013752608	0	0.198272007454237	0	0	0	0.0390012280690812	0.00904790038653044	0.154996466557014	0.0508852508864378	0.172981372982719	0.0166743336832254	0.0316585439819088	0.025169716726234	0	0.0112105598478874	0	0.03	0.21704400360009	0.995977766590658
TCGA-E9-A2JT-01A-22R-A18M-07	0.220594693584067	0.108262738500848	0.0447666096775015	0.209379088826212	0	0.156949365996348	0.0192477748637484	0.0507132706702526	0.0571167073185182	0	0	0	0.00348005185642199	0.0446207415757434	0.0607124483116064	0.0169985333077286	0	0.00048870366004894	0.00666927185095516	0	0	0	0	0.422671026790833	0.913256121069567
TCGA-A2-A4S3-01A-21R-A266-07	0.0474831997186491	0	0.00459861014254929	0.0921397910345131	0	0.201016421160205	0.0102293582151403	0.114330616823311	0.0991695533370054	0	0	0.0131477174301387	0	0.179245903376485	0.0806255705301374	0.0953775970916809	0.0102312269128508	0	0.0524044342273346	0	0	0	0.18	0.0735270298794157	1.06747322692202
TCGA-AN-A0AK-01A-21R-A00Z-07	0.0529896998972764	0	0.0408608544851137	0.111553020876811	0	0.104889974218926	0.0381399536124584	0.0576456535046072	0.0554481357506082	0	0	0.0118532090010347	0	0.218870592848354	0.0642049302159933	0.235912943212211	0.00225804111954861	0	0.00382521684504419	0	0	0.00154777441201301	0.05	0.148124957952989	1.0306990897921
TCGA-AO-A1KO-01A-31R-A13Q-07	0.0167276627882306	0	0.0424911303583247	0.0882395313807621	0	0.51327701473863	0	0.0032480047484967	0	0	0	0.00483936003421414	0.00672614175399247	0.0238272369444387	0.0155010759054374	0.224389480818511	0	0.0479101081100695	0.0121984740969829	0.000624778321910006	0	0	0.18	0.0730387916650186	1.07895882519555
TCGA-BH-A1ES-06A-12R-A24H-07	0.06062659877865	0	0.0164898310170745	0.164630124433475	0	0.206385651633196	0	0.0038719972881664	0	0	0.0546860645202354	0	0.00269028964728979	0.141254677055603	0.048924474776658	0.205637252973018	0	0	0	0	0	0.0948030378766331	0.52	0.000939139019407701	1.09231899952761
TCGA-AR-A1AV-01A-21R-A12P-07	0.0411847592547542	0	0.0110464593577346	0.00177731012368227	0	0.0950671750743151	0	0.0498275936182225	0.00449460236555689	0	0.00781144082757403	0	0	0.446814708627546	0.043330609381763	0.247593436954417	0	0	0.0506594324708351	0	0	0.000392471943599274	0.03	0.224413000218271	1.02861444713845
TCGA-A2-A0D0-01A-11R-A00Z-07	0.0666743833563137	0	0.00192854408475121	0.166420239233976	0	0.12588409029651	0.0553075736346437	0.103025644242722	0.0444321266769584	0	0.0387546213623386	0	0	0.1847929880022	0.0635788848948251	0.101416558617345	0.0394433767930174	0	0	0.00507175866867794	0	0.00326921013572085	0.03	0.242477772301217	0.990502214301648
TCGA-A7-A13G-01B-04R-A22O-07	0.00298103928363329	0.0175086755092139	0.0231875795962424	0.0364381799848859	0	0.316151134843545	0	0.025782839680325	0.0157726730855417	0	0.00964865109967866	0	0.046232102725188	0.0340963751608069	0	0.260599556983357	0.0493123959244049	0	0.158346091859827	0	0	0.00394270426335047	0.19	0.0656405800936287	1.05319737043858
TCGA-AC-A2QI-01A-12R-A19W-07	0.0607576968484899	0	0	0.136996945394079	0	0.15394832156911	0	0.09041621153161	0.0415477091466327	0	0	0	0.0212153732743683	0.138062408329981	0.0983938067767557	0.186535957712707	0	0	0.0721255694162667	0	0	0	0.09	0.12039914932507	1.03884948267035
TCGA-AC-A2FM-01A-11R-A19W-07	0.0738581809943281	0	0.0159023135711666	0.09545021679804	0	0.233674349344441	0	0.0674558861456184	0.012451914500319	0	0	0.0191430261121326	0.00486069442164202	0	0.105702701636752	0.197978327206413	0.00575956314962818	0	0.153803134913955	0.00624324418358208	0	0.00771644702198197	0.07	0.13911426489766	1.02825191164092
TCGA-B6-A0X5-01A-21R-A109-07	0.0766766934099338	0	0.00709141653856501	0.110673427060005	0	0.121220199550415	0	0.07373244126715	0	0	0	0	0.0484964051404136	0.037851794653149	0.0329784026358419	0.312865948555136	0.0133360792597475	0	0.165077191929644	0	0	0	0.43	0.0101978483183413	1.07080568142585
TCGA-C8-A12L-01A-11R-A115-07	0.107244145692102	0	0.0688875149197618	0.0595657470647376	0	0.244535929758756	0.0173897134572618	0.0609198606790493	0.0292455402361241	0	0.0237295789763336	0	0.0170536099181272	0.14648550888302	0.0545927460575437	0.0926652849537125	0.0487414526763318	0	0.0258564985643222	0	0	0.00308686816281576	0.03	0.232280641999771	0.989676572686389
TCGA-AN-A0AS-01A-11R-A00Z-07	0.0248993155511839	0	0.00151494597524267	0.0356190515638907	0	0.0246647433729133	0	0.0334333843635357	0.0483167742610141	0	0.00252609160446988	0.00358477801559962	0	0.560995841957666	0.0328278179999962	0.174792259614725	0	0	0.0459707084355674	0	0	0.0108542872841957	0	0.514819870213527	0.862967542855852
TCGA-A8-A0A2-01A-11R-A034-07	0.0353626839481351	0	0.039307179714397	0.164889046189423	0	0.265205325512987	0	0.0683544568998228	0.0149848270851011	0	0	0	0.0852706818335493	0	0.0741574045522953	0.189552408919559	0.00246442799956426	0.00261976272546656	0.0578317946197003	0	0	0	0.13	0.106084296163697	1.04697798236538
TCGA-LQ-A4E4-01A-11R-A266-07	0.0191536003400168	0	0.0116635678138377	0.0759402021380019	0	0.126819866592681	0	0.0311973006713687	0.0409085241941766	0	0	0.0211794952364756	0.025252674082329	0.00282105295225486	0.0531373202454447	0.335402604320191	0.000697456974528993	0	0.255826334438693	0	0	0	0.17	0.080863384972675	1.05097980068549
TCGA-A1-A0SI-01A-11R-A144-07	0.0971871615613232	0	0.0449066160911758	0.156219504777341	0	0.101180162505379	0.0382805173694102	0.104834222012688	0.0279460674232606	0	0.00625093198787144	0	0	0.1654539805119	0.0681064776092077	0.101853458804682	0	0.00694621395740888	0.0808346853883527	0	0	0	0.04	0.196646092942917	1.0041384956066
TCGA-BH-A5J0-01A-11R-A27Q-07	0.0206056591081847	0	0.00155893710790875	0.115502201689969	0	0.132846050328784	0	0.0811685978840377	0.10229656856168	0	0	0.0481329388134377	0	0.109193776009406	0.122483200729277	0.15738218681594	0.0388217577817093	0	0.070008125169665	0	0	0	0.05	0.157577998299274	1.02744270141401
TCGA-D8-A1Y2-01A-11R-A157-07	0.0220314348082248	0.00351279737269429	0.00187732184294353	0.0334944190279102	0	0.153377714791766	0.00865944798462322	0.0512679339580291	0.0630060836521689	0.0107076972300742	0.040684111880156	0	0	0.395478912101814	0.0637881102644922	0.111155912237669	0.0102609996555853	0	0.0237808299435857	0	0.00248142150002726	0.00443485174823751	0.26	0.0353649910439658	1.09994058812609
TCGA-A7-A3RF-01A-11R-A22K-07	0.0376442020697756	0	0.0064195691094433	0.0680215054008204	0	0.0349028497978509	0	0.0459500333173151	0.0343283214081305	0	0.00425507113478506	0.0135072959514172	0	0.370311728126997	0.0552393184109987	0.150743300303997	0.000463221938237513	0	0.178213583030232	0	0	0	0.05	0.160414844771621	1.03706279584464
TCGA-A2-A0T5-01A-21R-A084-07	0.0730419879109001	0	0	0.0315745866168238	0	0.165387560944156	0	0.0858344052494526	0.057028479822353	0	0	0.032193137261181	0.0528961323344716	0.147001978940755	0.0302000541361165	0.155917744806055	0.00464807389858857	0.0810034225901694	0.0812061418500001	0	0	0.00206629363897805	0.15	0.0860249702314981	1.04321981067993
TCGA-BH-A1F5-01A-12R-A13Q-07	0.11594799240383	0	0.0209960065726401	0.0261221041709519	0	0.198307157167508	0	0.0517265997415348	0	0	0	0.0206857217004988	0	0	0.0474781126542086	0.281065698677127	0.0648530284732233	0	0.0938114190725368	0.0627894189346043	0	0.0162167404313364	0.05	0.168458018407219	1.01028147898097
TCGA-LD-A66U-01A-11R-A31O-07	0.0900085347525679	0	0.0836698394070447	0.169420860295224	0	0.175589902634285	0	0.129054035613325	0.10265641363564	0	0	0.0398160463229031	0.00944564963171757	0.0124121850761755	0.0691886698907939	0.0496930876454977	0.0103017313494859	0	0.0522580075408046	0	0	0.00648503620453498	0.03	0.218750243885374	1.01441445969144
TCGA-E9-A3QA-01A-61R-A22K-07	0.0442088682847586	0.0174387991334122	0	0.0896216273230998	0	0.141506107620929	0.0766128736338369	0.0553826287578703	0.0850532237204094	0	0.0253689441805899	0	0	0.121333543259509	0.207027689666792	0.0815729131236601	0.0102192241481937	0.0301182945432963	0.00913259126711158	0	0	0.00540267133653091	0.15	0.0859577494857534	1.07642789349064
TCGA-AO-A12F-01A-11R-A115-07	0.0924841947708788	0	0.0109740191674096	0.057177001318884	0	0.127841997142075	0	0.0714091624544422	0	0	0.00100763652249453	0.0121619560187337	0.00458906533100187	0.09312343632897	0	0.290107283040944	0.0191594523732771	0.0592033008773607	0.104754263701162	0	0.0246987772371159	0.0313084537152499	0.05	0.147214494081685	1.01805471181504
TCGA-A2-A25E-01A-11R-A169-07	0.127806727894361	0	0.00264960054862246	0.0386484305148375	0	0.27942805627509	0	0.0793673805869675	0.0173756702987213	0.0126097373282399	0	0	0	0.023285612928196	0.134903346663046	0.195470557956346	0.0327976022290238	0	0.0556572767765479	0	0	0	0.05	0.166503461586252	1.02213783501362
TCGA-A8-A0A4-01A-11R-A00Z-07	0.0426356416594649	0	0.00991199410521404	0.112741015495355	0	0.177631203780249	0	0.102756748620636	0.0182076515356575	0	0.000165441247774988	0.0126714107284387	0.00128150228892807	0.0282826504718288	0.101186993736692	0.200110901176848	0.0337101660826375	0	0.158706679070277	0	0	0	0.17	0.0775051464405685	1.05145951346613
TCGA-EW-A1J6-01A-11R-A13Q-07	0.112427020644972	0	0.00164364130217078	0.0862935133031806	0	0.180237889133186	0.0526420985385955	0.111310376219456	0.0154989063168082	0.0255573373902897	0.0262457313440424	0	0.00536905588179318	0.0131250874247278	0.140903682388795	0.198087536553803	0.0118190719045317	0	0.0188390516536477	0	0	0	0.03	0.263471013318136	0.981411888989583
TCGA-C8-A8HR-01A-11R-A36F-07	0.0212568949813538	0	0	0.147854870418212	0	0.203328300021761	0	0.0916679561874209	0.0422665438120681	0	0	0.0309970919419671	0.00036016566099313	0	0.163325057511951	0.235314612644933	0.0181829190852327	0	0.0450355894275719	0	0	0.000409998306535342	0.16	0.0837569403425259	1.07181890987617
TCGA-BH-A0BV-01A-11R-A00Z-07	0.024893859026356	0	0.00810553105786919	0.135276624378862	0	0.237259810152156	0.0112191053857044	0.0312286200181959	0.0333124529791792	0	0.00285050997184086	0	0	0.207677621149651	0.106844713494211	0.167474852321264	0.00374363075442244	0	0.0247693079629121	0	0	0.00534336134737634	0.22	0.0580544742303935	1.07587250517613
TCGA-D8-A27T-01A-11R-A16F-07	0.0974238801873512	0	0.0368538520514334	0.12041803335048	0	0.222137556397761	0.0157247306875974	0.0325387921023635	0.027088125020398	0	0	0	0.00768431759072586	0.0840640057678589	0.126434654087627	0.110513490431328	0.00873960781817455	0.0196890685132142	0.0906898859936874	0	0	0	0.04	0.181376738071862	1.0131606779877
TCGA-E9-A1RE-01A-11R-A157-07	0.0766965461341574	0	0.0133749288270298	0.0714066309983767	0	0.205710413761471	0	0.0314733206402128	0.0331524789873997	0	0	0.0113636626747029	0	0.210410496681849	0.0527185115324994	0.113562087181702	0	0	0.180130922580599	0	0	0	0.09	0.122784269552332	1.0339778636234
TCGA-A2-A0T3-01A-21R-A115-07	0.0760636639809517	0	0.0182976942870634	0.0618485049661315	0	0.165256008607529	0	0.062575323565546	0.0359196228412061	0	0.0522215014108011	0	0	0.291820192762454	0.113145628342111	0.115808084877834	0	0	0	0.00600930484680045	0	0.001034469511571	0.04	0.176875321173873	1.02509093152912
TCGA-E2-A15E-01A-11R-A12D-07	0.111453431332593	0	0.0311684579285187	0.103578122478933	0	0.1443681190947	0	0.057870601340909	0	0	0	0.0312948293060281	0.0149415669956777	0.0229865331106617	0.0949490908317363	0.14833812442967	0.0272429675743352	0	0.211808155576237	0	0	0	0.04	0.206389818812166	0.997241685184128
TCGA-E9-A1N5-01A-11R-A14D-07	0.00274776658478168	0	0.00347324895118736	0.190433857689452	0	0.138704487555256	0	0.0298010674400166	0.0601665526007669	0	0	0.044377399832487	0.00212162274832163	0.168075113355608	0.101611239909782	0.123807171314572	0.0134475167325776	0	0.121232955285191	0	0	0	0	0.492867991201031	0.870621510730175
TCGA-B6-A0RV-01A-11R-A084-07	0.138844898456384	0	0.0433952094472695	0.0663326558332925	0	0.130784404485696	0.0193927817699538	0.0543444866797628	0.106648346818608	0	0	0.0036216677957522	0.0226215114313622	0.106504841000057	0.126822541812202	0.0881355547708416	0.0180247257935979	0	0.0745263739052218	0	0	0	0.03	0.229150225775127	0.992127951576889
TCGA-E2-A15P-01A-11R-A115-07	0.134704718673808	0	0.0192276044590138	0.103199844178564	0	0.0958909768214687	0.0104449095460455	0.00120827921240808	0.0898077124913943	0	0	0	0.0058392478277239	0.073803232351861	0.124264806094266	0.0988942931362203	0.0418784606867974	0	0.200835914520428	0	0	0	0.03	0.219554823947277	0.993413681509895
TCGA-AC-A3EH-01A-22R-A22K-07	0.0122882928074839	0	0.00333019424517454	0.0635759985697575	0	0.0717106684721318	0	0.0330918791104034	0.0658991934988575	0	0	0.00301614049349713	0	0.396068112012013	0.0740369932416431	0.174639035439381	0	0	0.102343492109658	0	0	0	0.01	0.333727950976681	0.957663467177389
TCGA-BH-A1FB-01A-11R-A13Q-07	0.116025318538228	0	0	0.128592184730659	0	0.210088461155044	0.0412779701051678	0.112706429543154	0.0167600177380319	0.00243522279553096	0	0	0.000982937909776533	0.0266663368801424	0.0795608527164386	0.089316818360802	0.0669679486779027	0	0.10597051416737	0	0	0.00264898668175115	0.05	0.149252556942415	1.0262518053388
TCGA-A8-A07C-01A-11R-A034-07	0.0564010669352747	0	0	0.105966603019306	0	0.106288620789558	0.099437684737133	0.079391451056909	0.0264173486922294	0.0126377596336973	0.0425272233293976	0	0	0.154046374530948	0.0779958223033625	0.221981615294314	0.000309191980113058	0.00756182057916052	0.00903741711859724	0	0	0	0.18	0.0678696508326487	1.05908507688334
TCGA-E9-A5FK-01A-11R-A27Q-07	0.0409021744624117	0.0188098762562165	0.0179377282234494	0.19105241568242	0	0.0732623161197332	0.0103888630724789	0.164867622388848	0.179527625192024	0	0	0.0491693192026861	0.00438167742924486	0.0321810980388594	0.0836451414154799	0.0461928477678249	0.00378505319533043	0.0114253227261158	0.0724709188268772	0	0	0	0.13	0.107748416062167	1.07275465084713
TCGA-A2-A0CO-01A-13R-A22K-07	0.158568088845836	0	0	0.139252592778358	0	0.152643856058742	0.00355804330910233	0.0798903376282324	0.128238735701924	0	0	0.047085542482316	0.0105942269921996	0.048784996854964	0.132189278299098	0.0608462227941928	0	0.0120466830017652	0.0263013952532688	0	0	0	0.03	0.247007964415573	0.999380690635296
TCGA-A8-A0A9-01A-11R-A00Z-07	0.0314828843972337	0	0.017132808622502	0.12304848325704	0	0.168108085698148	0.00515487663124659	0.0342444643133948	0.042093077233503	0	0	0	0	0.210566491397687	0.115448325074932	0.216618591609001	0.00539135367466547	0	0.0307105580906474	0	0	0	0.01	0.350562906624147	0.941517374999374
TCGA-C8-A1HF-01A-11R-A137-07	0.0167421947585654	0	0.0197915867481256	0.189505294051807	0	0.23280503402917	0.0281882234025095	0.108286417891109	0.0558011202610933	0.00290969011027756	0.00302322461380824	0	0.00436584980419323	0	0.0839027024346736	0.211618866346945	0.0307925988977415	0	0	0.0122671966499821	0	0	0.22	0.0560579899383153	1.08446261864535
TCGA-AQ-A54O-01A-11R-A266-07	0.137091204066652	0	0.0415566964206274	0.0792535260919464	0	0	0	0.146252201548631	0.0808844323277652	0	0	0.0119861010088233	0	0.229346418974557	0.0759079331125368	0.114150195867951	0.0381024292816089	0	0.0454688612989015	0	0	0	0.02	0.28362255363516	0.969403512126723
TCGA-S3-AA17-01A-11R-A41B-07	0.0532116551233489	0	0.0126248605462462	0.144309868656767	0	0.168242377292337	0.0676302272042347	0.0395035101218296	0.0733014253086741	0	0.0536446527545318	0	0	0.163335060044989	0.102948360148161	0.0937038662628524	0	0.00354658507207924	0.0239975514639481	0	0	0	0.15	0.0933428782430761	1.05635032758268
TCGA-MS-A51U-01A-31R-A266-07	0.163506345445674	0	0.0686557378072821	0.145290309196043	0	0.226037034843693	0	0.0585561696968451	0.0535538771662364	0	0	0.00700584818464701	0.0107123922626896	0.0190278844204428	0.107701806251222	0.0641526077853921	0.0342975985297799	0	0.0415023884100529	0	0	0	0.02	0.27577820219656	0.980853724710921
TCGA-AC-A62V-01A-11R-A31O-07	0	0.0136439766237155	0	0.033310779903494	0	0.083454559955691	0	0.0197212858780332	0.0380903749654597	0	0	0.00669762712632721	0	0.348143364455283	0.0118816206797733	0.340809489574951	0	0	0.101678261378322	0	0	0.00256865945894943	0.01	0.36239236522778	0.946444304689732
TCGA-GI-A2C8-01A-11R-A16F-07	0.037236737221872	0	0.00488771003116515	0.0723686513132321	0	0.0986448287006169	0	0.0291259470682573	0.0249931452755055	0	0.0494368306675433	0	0	0.262123213478076	0.0414851315801186	0.275272977087565	0	0	0.0814180269942882	0.0164951676864175	0	0.00651163289534304	0.03	0.215532224429455	1.00461176565517
TCGA-BH-A18S-01A-11R-A12D-07	0.047619981328015	0	0.00370551394385877	0.0921305196947843	0	0.0713517284005359	0	0.040911104046111	0.0233670300517144	0.0044913012472876	0	0.0200006741815156	0.0499513543009922	0.159067591673732	0.0272224198615409	0.373330655076886	0	0	0.0651907655156202	0	0.0216593606774067	0	0.15	0.0882187656827162	1.05538475419444
TCGA-EW-A1P7-01A-21R-A144-07	0.0878917308661081	0.115982065044332	0.0511942555306395	0.15579512662125	0	0.176775295233627	0.00706041428683838	0.0960221657592587	0.0647642333430853	0	0	0.0240131299283321	0.00085347429214673	0.0974067440078667	0.0464916618074575	0.0414507288209036	0.00308470437285853	0.00408972606048352	0.0271245440248131	0	0	0	0.02	0.318761507202971	0.960764312239223
TCGA-A8-A08P-01A-11R-A00Z-07	0.0114244267583887	0	0.00870278141203621	0.0702404247569184	0	0.18405486744554	0.0164167602362313	0.0860519688969624	0.0636832272162073	0.017284857645909	0	0.024131613244378	0	0.122763339945418	0.117068802708837	0.164508980151507	0.0106679675414348	0	0.0912098634290945	0	0	0.011790118611139	0.1	0.115234998815717	1.04185274459745
TCGA-A8-A095-01A-11R-A00Z-07	0.0545584817529004	0	0	0.0801675402116357	0	0.177743876457202	0	0.0659703438740351	0.0489238435388481	0	0	0.0304326508852084	0.016987483285502	0.168357291085969	0.0642982755751299	0.105727323591424	0.0156573042214119	0	0.171175585520733	0	0	0	0.15	0.0886064419016822	1.04615162540755
TCGA-EW-A1P0-01A-11R-A144-07	0.0755554954799195	0	0.0112948544570423	0.0559891239779396	0	0.208118562850162	0.0277211162757323	0.12359658399077	0.0270371393675823	0	0.00772033050123687	0	0	0.199152701597597	0.0977125010737499	0.112313705319565	0.0326265153686557	0	0.0211613697400474	0	0	0	0.02	0.319056185864057	0.95469392859251
TCGA-A2-A4S1-01A-21R-A266-07	0.00547516269356571	0.00775931478794871	0	0.0128514729974919	0	0.14475097391583	0	0	0.0390281665554563	0	0.00854896062367504	0.0196892360814595	0.00774546206609898	0.179170902179229	0.0364907760851518	0.50548023941076	0.000112223445119067	0	0.0252765371120444	0	0	0.00762057204616885	0	0.580698703614764	0.817091341848247
TCGA-AR-A0U3-01A-11R-A109-07	0.0571327669878237	0	0.0103235577383215	0.0709902933783423	0	0.123508753368253	0.0130646857102161	0.0665048270670505	0.0719172905954415	0	0.00382107198849545	0	0	0.268072779473265	0.0839515935956848	0.131997923748775	0.0158456591225934	0	0.0828687972257373	0	0	0	0.03	0.244585109607199	0.987658902175147
TCGA-BH-A0EB-01A-11R-A034-07	0.0103920616427061	0	0.0171968235152322	0.0594939015648656	0	0.253261108918614	0.0133314609074198	0.0661242028102979	0.0521965436041872	0.00664052118456556	0.01015505895753	0	0.0883981623103146	0.0196092379527687	0.0683237339284438	0.188594695211999	0.0902561041488602	0.00614859588242161	0.049463454603256	0	0	0.000414332856517701	0.25	0.0364137596957571	1.06457830735484
TCGA-E9-A54Y-01A-11R-A466-07	0.326652666465211	0	0.0258383408875043	0.0887365718515143	0	0.00100698140070779	0	0.0369375631968694	0.136875246254226	0	0	0	0	0.185773490616407	0.0519545315070671	0.0421181405036226	0.0131528944394319	0	0.0765229336000062	0	0	0.0144306392774325	0	0.38988688830131	0.924456889885548
TCGA-D8-A1XU-01A-11R-A14M-07	0.0691847894556105	0	0.0101528282711132	0.0458499661749427	0	0.179245851592975	0.00685341004708893	0.0359398896750094	0.033747208425457	0	0.00114603234001024	0	0.0469571938496325	0	0.0822281586089838	0.23072933349982	0.174657546113839	0	0.0823904890364374	0	0	0.000917302909080105	0.08	0.130138744674961	1.02282510614781
TCGA-OL-A66J-01A-11R-A29R-07	0.0457019765731503	0	0.00457258286335101	0.11022873514971	0	0.0831951780456243	0.00061222135505224	0.0650301541694559	0.0175397517511219	0	0.0152455755559342	0	0	0.311975310744287	0.0516323802726585	0.192735660168526	0.0409785915719443	0	0.0530664542571291	0	0	0.00748542752205535	0.05	0.166399704879248	1.02886570039486
TCGA-EW-A1PD-01A-11R-A144-07	0.0463067902530437	0	0.0139745981035455	0.0397710936543104	0	0.143359029535558	0	0.0214331561795096	0.028716659795053	0	0.0156557517249983	0	0	0.418302377474526	0.0593982325475788	0.119031518886384	0.0332206466108346	0	0.060830145234658	0	0	0	0	0.427201134540105	0.90675905821439
TCGA-BH-A0BC-01A-22R-A084-07	0.0470433410292202	0	0.00642541882324989	0.0697592630272353	0	0.185970814213049	0.0157013364102235	0.0430606509110814	0.0741716043398072	0	0.00497556577680842	0	0	0.25881800740668	0.119791568796156	0.138667001086072	0.00322556625407452	0	0.0323898619263423	0	0	0	0.15	0.0871734312845844	1.06320902222076
TCGA-AC-A23H-01A-11R-A157-07	0.0907216676016578	0	0.0157525390933834	0.0287315663682759	0	0.00637075990177702	0	0.0358721621070021	0.0755045128098059	0.00720664342903058	0	0	0	0.513956904915749	0.0588501688080359	0.112961284598768	0	0	0.0540717903665151	0	0	0	0.03	0.215818142774492	1.03393970551186
TCGA-D8-A1XC-01A-11R-A14D-07	0	0.00700277548290637	0	0.0338566031761293	0	0.117578555584243	0	0.0212367095066192	0.0873544314741932	0	0.104127226324747	2.09726155845645e-05	0.0320423373663236	0.297719928253842	0.0113860377160657	0.102028914763341	0.00308656481367658	0	0.182558942922328	0	0	0	0.04	0.181904698866836	1.01737304731905
TCGA-AN-A0XV-01A-11R-A109-07	0.101608939398964	0	0.00511273482174851	0.0745574345417125	0	0.251658358965075	0.00214876204219775	0.113123687272126	0.0185981695218185	0.00817581059046871	0	0.00746148095773286	0	0.0703142825172969	0.110685000756055	0.100927805172254	0.0463883383843404	0.0205868488000181	0.0686523462581922	0	0	0	0.08	0.132090477621298	1.03602998288369
TCGA-A8-A08G-01A-11R-A00Z-07	0.0307812161422322	0	0.0104642917765584	0.0652563710061187	0	0.173969422113249	0.00462855270378862	0.118269111277422	0.0415676495590184	0	0	0.0049855234943923	0	0.159694780767139	0.12554209941391	0.183364191179214	0.00326373628994433	0	0.0597867727621128	0	0	0.0184262815149007	0.04	0.189967465985673	1.01258616499264
TCGA-A2-A1FW-01A-11R-A13Q-07	0.0683216189363372	0	0.0146640641967963	0.0434394376383524	0	0.432422782410156	0.00333735737371442	0.00225108167032495	0	0	0.000917292920084671	0	0	0	0.125608251577036	0.237339111186093	0.00203093532078648	0	0.0651838744674176	0	0	0.00448419230290028	0.14	0.0980504117185819	1.0557767321422
TCGA-LL-A5YO-01A-21R-A28M-07	0.115532407101058	0	0.0372883630333528	0.147000644803429	0	0.0605202566043138	0.0528553179680265	0.10709461860793	0.0948279908750351	0.0284486775552408	0	0	0	0.153396137265685	0.0860346704517742	0.0550080214842225	0.0186283045376367	0	0.0433645897122959	0	0	0	0.03	0.239984801506927	0.989542484351446
TCGA-E9-A1RF-01A-11R-A157-07	0.0386096221079982	0	0.0130424727362256	0.197733627705069	0	0.112045577168794	0.0456232500904986	0.0508866151856074	0.0428157346296777	0	0	0.00461761926718147	0	0.164229209243873	0.0882613082505364	0.198414064926255	0.0189848820883407	0	0.0235447771980462	0	0	0.00119123940189549	0.07	0.137917716095411	1.0340020850753
TCGA-XX-A899-01A-11R-A36F-07	0.199029905560554	0	0.018882091382029	0.100360557291763	0	0.209469948470207	0.0443644508780504	0	0.00588734111453706	0	0.0058595870776911	0	0.0110779919854696	0.0970673453257752	0.0577538508947951	0.130034520885398	0	0	0.120212409133731	0	0	0	0.01	0.341700281872359	0.941523658364235
TCGA-E2-A15K-06A-11R-A12P-07	0.227308558096566	0	0.103700374906196	0.0322998902058175	0	0.0701818457679587	0.00190292555682087	0.0141476889934463	0.0247893183930804	0	0	0.0229865213050587	0.0947183703042512	0	0	0.162576977477748	0.126559267592897	0.00472072077701727	0.0655037198499865	0.0300675638722924	0.0181600786430072	0.000376178257856587	0	0.40389999466297	0.914763799299519
TCGA-AO-A0JI-01A-21R-A056-07	0.103582019870866	0	0.0168221629732521	0.117349669433383	0	0.134552937380866	0	0.0228664202595327	0.00507839599894623	0	0	0.0544895530562954	0	0.0170355096217617	0.0539125070488333	0.0432739942975232	0.00343804616839867	0	0.427598783890342	0	0	0	0.02	0.301163854074062	0.9729965665894
TCGA-AN-A0AM-01A-11R-A034-07	0.035623950184895	0	0.00614046014816419	0.123882877747166	0	0.135878686693033	0.0490195804112962	0.134872405187156	0.0743710115904417	0.00737419460031751	0	0.00382064523134252	0	0.0709577437289524	0.137597255729195	0.159541467760786	0.0223371576652972	0.0107063917853436	0.0198867301966036	0	0	0.00798944134000907	0.21	0.0585969232549848	1.07546369315651
TCGA-AO-A128-01A-11R-A10J-07	0.0208580950578459	0	0.00578911808721009	0.240418519051084	0	0.0775753898922367	0.130543221553505	0.077678717742933	0.024035335471505	0	0	0.0227633846542172	0.00279426263658982	0.0502492649565511	0.155801158535732	0.12710004691525	0	0	0.0595471288198024	0	0	0.0048463566255376	0.14	0.103882280185845	1.0582656283647
TCGA-C8-A12N-01A-11R-A115-07	0.0135510873390648	0	0.0025290919699091	0.0617945390545091	0	0.0562906628243276	0	0.077586762675295	0.0316997495532651	0.00589640418623721	0	0.0315183564950536	0.04009500611488	0	0.054332904219514	0.172419145812701	0.270890786659897	0	0.168357793879676	0	0	0.013037709215671	0.05	0.154152634955372	1.01515113980545
TCGA-A7-A6VX-01A-12R-A33J-07	0.0337702347539209	0	0.0168934333322254	0.0220722076069111	0	0.0794729350509883	0	0.0846132938905605	0.0421485342342616	0	0	0.0274409491247916	0	0.267647291195375	0.0688294908196591	0.291990336284371	0.0191920074224491	0	0.040820603578669	0	0	0.0051086827058175	0.03	0.253458035388611	0.990250669749021
TCGA-C8-A133-01A-32R-A12D-07	0.0605833998147969	0	0	0.0357739362381036	0	0.118124527554548	0	0.00274757439023108	0.0197554514304852	0	0	0.0473780449222406	0.0213447547395182	0	0.0286705125501231	0.472169484452163	0.00574376671222806	0.0422550704472136	0.13270738479599	0	0	0.0127460919523583	0.22	0.0576698520321076	1.06330082544368
TCGA-A2-A0CS-01A-11R-A115-07	0	0.00890584075221955	0	0.0388870072174164	0	0.197831549239957	0	0.0228845036712064	0.0823095467276198	0	0.00687503317689459	0	0.01601948951231	0	0.00377618244386443	0.11762731812513	0.240836726020763	0.081082077700209	0.168491506248309	0	0	0.0144732191641007	0	0.375033494833028	0.926883651368942
TCGA-E2-A15K-01A-11R-A12P-07	0.125442644465095	0	0	0.171040926793368	0	0.0992923442310809	0.0212726998004588	0.111227540134121	0.05679617740922	0	0	0	0.00226613637333244	0.136079514165916	0.078957093739802	0.100824697965818	0.0451875638381544	0	0.0516126610836344	0	0	0	0.05	0.163661952739793	1.0207251586359
TCGA-A8-A083-01A-21R-A00Z-07	0.0129758681256435	0	0.0142795784514877	0.0565250809280332	0	0.154052311022244	0	0.0895034320582951	0.0336476912068729	0	0	0.0724909087656356	0.0590648392596159	0.0488849262627941	0.0601737184463684	0.242880510438982	0.0479082536781073	0.0201734810420734	0.0824967859532144	0	0	0.0049426143606327	0.29	0.0308329935083562	1.06433336794381
TCGA-XX-A89A-01A-11R-A36F-07	0.170064648140164	0	0.0740243328576316	0.0688117381629552	0	0.233735892633408	0	0.0210018831803819	0.0502205411804303	0	0	0.0271532953620676	0.0105317279920465	0.0677473617105775	0.0696197073590001	0.141527095049319	0.00121983944675393	0	0.0620639823818064	0	0	0.0022779545434582	0.02	0.316965514608525	0.954795075716736
TCGA-BH-A28O-01A-11R-A22K-07	0.2392534424116	0	0.163162263690528	0.0762659236773352	0	0.25977154277397	0	0.0135311078950238	0.0493368996819427	0	0.0509962841650618	0	0.0280444684137609	0.0237938788291908	0.0417069209867604	0.0364300643978592	0.0112384518606933	0	0.00445615651902091	0	0.00201259469725298	0	0	0.417857191517419	0.916539827592453
TCGA-B6-A0IC-01A-11R-A034-07	0	0.0121059766233064	0	0.0163677097601041	0	0.123934242517324	0	0.0166803898393952	0.0567137043950311	0	0.0282443293387679	0.0145218956253186	0.0396274484270057	0.351045313013827	0.0167410942893828	0.23077616303942	0.0320907364638724	0	0.0611509966672453	0	0	0	0.17	0.0783188646373126	1.07938259161893
TCGA-B6-A401-01A-11R-A239-07	0.13822575792417	0	0	0.0848886126644136	0	0.0718597429273207	0	0.161192968428409	0.0967498845151497	0	0	0.025160010466395	0	0.283112618842715	0.0282781725257327	0.0470871072332344	0.000714555366275198	0.0283365630107804	0.0343940060954048	0	0	0	0	0.431177543641585	0.90201072976871
TCGA-AN-A0XS-01A-22R-A109-07	0.0599112747471946	0	0.0168609948137724	0.229388933172797	0	0.177441112613823	0	0.102362185297246	0.0444723396423476	0	0	0.00928876744049614	0.00526510471359266	0.0726917481043062	0.10307317637403	0.0991821006928649	0.0298726216372232	0.00484886302271315	0.0425221840124716	0	0	0.00281859371512251	0.1	0.112970643328454	1.0549232038802
TCGA-A7-A0CG-01A-12R-A056-07	0.127362923543549	0	0.0767371964023699	0.119603794210305	0	0.255386453241196	0.0349399472343052	0.064179526182625	0.0145045470247244	0	0	0	0.00126793433832486	0.00184532517189624	0.0615127010254453	0.112646800741467	0.0345618341568494	0.0115495193294735	0.0839014973974693	0	0	0	0.02	0.283431470621408	0.970543311880822
TCGA-A1-A0SM-01A-11R-A084-07	0.00870466097204975	0.00979618409431864	0.00504116187195327	0.0251680134374983	0	0.212641972486915	0	0.0433816493072075	0.00352203261858318	0	0	0.040315671764025	0.100475031994015	0.0908896552974715	0.0153067482545079	0.283074599431344	0.00272390520877206	0.0477729869580477	0.10153662300018	0	0.0038560840099466	0.00579301929316529	0.05	0.146442097406784	1.02055419436416
TCGA-D8-A27R-01A-11R-A16F-07	0.0686214808805336	0	0.0289092196193949	0.160740853543595	0	0.156492749542021	0.00984443622224484	0.0393023829755241	0.0612457721931412	0	0	0.0124035408454839	0.0185355231155602	0.0136166597428646	0.112548709464171	0.201495947514126	0.0277050158167192	0	0.0885377085246199	0	0	0	0.05	0.149995498142197	1.02384138853233
TCGA-GM-A2DD-01A-11R-A180-07	0.0411504426382755	0	0.00379562760583128	0.13951587483988	0	0.225585133158034	0.0698214198778288	0.0735181500696266	0.0524119038768845	0	0	0.00751514607632608	0.00636108662571538	0.0694286054298734	0.0985638554571749	0.110194609702908	0.041601422268749	0.0255935595189281	0.0349431628539642	0	0	0	0.05	0.169621725722795	1.02314446886713
TCGA-LL-A740-01A-21R-A32P-07	0.0348516655390262	0	0.00517547516432315	0.0390384582990542	0	0.0875793990378636	0.0114744861319543	0.0513859966159649	0.0778561351454186	0	0.032932297269915	0	0.00750710877250477	0.352717153158014	0.0316140482854021	0.107988139117889	0.0897909588576214	0.00728529800257859	0.0628033806024708	0	0	0	0.07	0.138051261195721	1.04154759847631
TCGA-AR-A24T-01A-11R-A169-07	0.122620384754597	0	0.052886871231112	0.0526539914850323	0	0.127366817885708	0	0.0422153084093018	0.00456328545983924	0	0	0.0162934434859086	0.0777019626014067	0.00295641186240979	0.0471324373388258	0.236012450674019	0.011123764407394	0	0.206472870404445	0	0	0	0.03	0.266431365946241	0.971027104113352
TCGA-BH-A0H0-01A-11R-A056-07	0.052829953271012	0	0.0408425946572689	0.0531647044897357	0	0.237414818983032	0	0.0805632386034252	0.0615724933206908	0	0	0.0121103767761678	0.0514686435503031	0	0.0753839698630787	0.178535540083264	0.0150170865298347	0.000347359623931692	0.140749220248255	0	0	0	0.07	0.13568446104851	1.02623633763073
TCGA-A8-A09T-01A-11R-A00Z-07	0.0117039933357711	0	0.00450490481999111	0.0608214036386569	0	0.155455265535853	0	0.0309661604895495	0.0321952650751243	0	0.0161520447976935	0.00473441831802699	0.145487540783543	0.0975767619947825	0.0743114538783423	0.318977745463493	0.0179335821583632	0	0	0.00897020299583983	0	0.0202092567149696	0.04	0.181126588485755	1.01553439949156
TCGA-B6-A0WW-01A-11R-A109-07	0.0467656222609527	0	0.01274655923003	0.0354409888149501	0	0.212185761159348	0.0300429800675994	0.122394295523444	0.0328001766996831	0	0.0261264515749955	0	0.00258496075775873	0.0978248018240822	0.146463583068238	0.160752701116208	0	0	0.0669388220598336	0	0	0.00693229584287682	0.13	0.105721210978114	1.04792530990621
TCGA-OL-A66L-01A-12R-A31O-07	0.0659312471685908	0	0.0130279472257295	0.169347726422452	0	0.1512600533944	0	0.130327431453019	0.0448871814903088	0	0	0.0516415338047846	0.0189188434947104	0.0246999879309232	0.0629218349699068	0.14022847514142	0.00555323276396084	0.00784887367290827	0.108164236708198	0	0	0.00524139435868701	0.1	0.112871510967116	1.04606873536751
TCGA-A8-A0A7-01A-11R-A00Z-07	0.0830794899576683	0	0.119573678876977	0.23095199139815	0	0.0827906264644761	0.0251932462139913	0.0588141691825644	0.0560712885776119	0.0124947613942478	0	0	0.00100099549558618	0.0846755491288995	0.0939231450766281	0.0926805875220759	0.0115150410806777	0	0.0472354296304456	0	0	0	0.01	0.344849713882523	0.944189112915642
TCGA-A7-A4SA-01A-11R-A266-07	0.0774136242015486	0	0.0125471305388541	0.184527956967121	0	0.293505981836968	0.00665066594071061	0.0293463296805494	0.076052417976253	0	0	0.00191552439131808	0.0260902094794975	0.00432086264474908	0.111734583217938	0.0895631946386344	0.0247134361114142	0.00622449624456313	0.0535152586194975	0	0	0.00187832751038334	0.04	0.187079289918969	1.02548259140555
TCGA-A2-A0EN-01A-13R-A084-07	0.0857695224075812	0	0	0.131060203127332	0	0.260175177467925	0.00971727812645786	0.0814920588970857	0.0568517374776743	0	0	0.00656543355455552	0.00522059199350826	0.0247813507949698	0.0880604165393513	0.113901364751208	0.0600836916271455	0	0.0711127459331946	0	0	0.00520842730201137	0.03	0.221830616809089	1.0000803456501
TCGA-B6-A0IO-01A-11R-A034-07	0.0447880284337163	0	0.00729401578424321	0.162328208215705	0	0.246873641689008	0.0648035412016965	0.0340743353845913	0.0582801901585875	0	0	0	0	0.0991469419538643	0.136393032286062	0.0927625790800194	0.0193513213328566	0	0.0339041644796502	0	0	0	0.03	0.213923408931263	1.00878820057032
TCGA-AC-A8OQ-01A-11R-A41B-07	0.0288409145231432	0.0141117167382533	0.0515556563655728	0.151229368124307	0	0.170930937185851	0	0.0729971482470083	0.0968840549938158	0	0	0.0216940380755026	0.015808808146214	0.125893354487639	0.114228755818157	0.0914656301106777	0.00223505494362845	0	0.0421245622402294	0	0	0	0.08	0.129726245728622	1.04252203284881
TCGA-A7-A26J-01A-11R-A277-07	0.0872109148964037	0	0.00979309306800023	0.0073080265462014	0	0.192177758817911	0	0.0569339401562632	0	0.0105505748472603	0	0.0122374449547835	0.0593810813169833	0.151220712324385	0.0378299728440981	0.293450395014676	0.00846752330026394	0.00988985337094477	0.059894468121749	0	0	0.00365424042007621	0.05	0.154223504986431	1.02104314130436
TCGA-D8-A27E-01A-11R-A16F-07	0.0274981861298712	0	0.00796086710455965	0.0994485535146739	0	0.195725066575018	0	0.0756435514682489	0.0247553684695693	0	0	0.00892057497474374	0.101137716418403	0	0.0837636245188209	0.228564532150413	0.0654169865483892	0	0.0805595283695779	0	0	0.000605443757711905	0.14	0.103814257087537	1.03717466871734
TCGA-BH-A8G0-01A-11R-A352-07	0.17029283388369	0	0.0242367913402802	0.0535775086033652	0	0.0932923617470016	0	0.0465891541133974	0.056062981128476	0	0	0.0176899867101189	0	0.366588680337487	0.0229296038327947	0.0953685729653244	0	0	0.0533715253380647	0	0	0	0.02	0.291873671458163	0.973081928637909
TCGA-A2-A3XW-01A-11R-A239-07	0.011816191856129	0	0	0.0977998134732193	0	0.0881192118012715	0	0.0156616741790097	0.145389174175995	0	0	0.0441265213912076	0.00225920964739884	0.123244622739123	0.0266118967410614	0.128356334724053	0.166527716515112	0.0133789533663309	0.133526222827174	0	0	0.00318245656291444	0.02	0.287717378846878	0.964041099471105
TCGA-BH-A0DP-01A-21R-A056-07	0.0939356995111127	0	0.00351649434322254	0.253715441326839	0	0.0836207552336437	0	0.0929330236692391	0.0136009688068043	0	0	0.000537549488538429	0.013326013674675	0.0941706149161298	0.122149206291173	0.146264948269321	0.00415738790386816	0	0.0728283362955666	0	0	0.0052435602698673	0.07	0.135994574260844	1.03638962140409
TCGA-PE-A5DD-01A-12R-A27Q-07	0.0965711821681931	0	0.0131914831521097	0.138823723848945	0	0.304489658387226	0	0.0557421207286835	0.0662393080484367	0	0.0407523790794299	0	0.015594295999316	0.062025269589871	0.095648643035014	0.0185506219101123	0.00883233207149716	0	0.0835389819811655	0	0	0	0.08	0.130184260065714	1.05141203663868
TCGA-OL-A66K-01A-11R-A29R-07	0.18215756745019	0	0.0535054005534969	0.0969926898480015	0	0.0839121003258946	0	0.105853529421649	0	0	0	0.0170152694367126	0	0.129309035432653	0.0350475789545854	0.170282266775458	0.00100627144486086	0.0133981830597774	0.09498154533237	0	0	0.0165385619643498	0.02	0.298680083090884	0.960443991971701
TCGA-BH-A1FG-01A-11R-A13Q-07	0.0644282385216797	0	0.00789643514140705	0.0980186767881562	0	0.159463423735904	0.00630684719765109	0.0331775279747406	0.0144514232871585	0.0125553996703052	0	0	0.0772565627440807	0.0281736721512518	0.119103351378758	0.170760951258193	0.0151799243374281	0	0.193227565813285	0	0	0	0.09	0.116026385746527	1.03263902149649
TCGA-A2-A25D-01A-12R-A16F-07	0.0629717155727576	0	0.00145485312921662	0.149367570904744	0	0.247314937944738	0.0582473751328335	0.0726914099036018	0.0303159131423048	0.0238564482386912	0	0	0.0202591198906507	0.00739441956255004	0.119495879937516	0.102929921394546	0.0135672014142717	0.0149895460916757	0.0751436877399025	0	0	0	0.04	0.184816892904152	1.02029735752103
TCGA-S3-AA14-01A-11R-A41B-07	0.127290042349997	0	0.0791110471213046	0.0690542401340374	0	0.222883343112367	0.00242734737930312	0.0768605146509611	0	0	0.0104067715060157	0	0.0238036020022705	0	0.0826195196056022	0.144988517252658	0.024529447446334	0.0210289765055626	0.114996630933586	0	0	0	0.02	0.285691030855542	0.966018584471845
TCGA-LL-A440-01A-11R-A24H-07	0.0215537518733566	0	0	0.0515498603277254	0	0.0874567654875003	0	0.0607737456605128	0.0615911867391336	0	0.0240563337027817	0	0	0.411354530698989	0.0280382011845584	0.15431027072574	0.0122516879362434	0	0.0851501446742898	0	0	0.00191352098916897	0.04	0.207275062961942	1.02167267318845
TCGA-A2-A0SW-01A-11R-A084-07	0.0248343087251195	0.00369439420925698	0.0528396532151737	0.260474152569876	0	0.12906786458156	0.0202220977724848	0.0474448112312289	0.0794296021579626	0	0	0.0119189862815645	0.0123576994459449	0.0765251577518937	0.0859132152762619	0.115329672226568	0.0227700113131736	0	0.0555437090372781	0	0	0.00163466420465296	0.08	0.134002065662298	1.03944036886052
TCGA-D8-A1XW-01A-11R-A14M-07	0.0559040172860225	0	0.00670555669944359	0.0267388881313694	0	0.13791534423204	0	0.0509241741241709	0.0463371944411166	0	0	0.0115258584805632	0.023101537137494	0.193901644521548	0.0792617618586337	0.326052624751803	0.00357259416223179	0	0.0380588041735628	0	0	0	0.11	0.111573429402881	1.04869896270642
TCGA-B6-A2IU-01A-32R-A18M-07	0.112635665268313	0	0.0215895892489467	0.0866347569788675	0	0.171079483654726	0	0.0877051941663526	0.01306687601778	0	0	0.00432497834296693	0.0582274955530219	0	0.107169650435767	0.138135298044228	0.0254582646221129	0.00618167523137473	0.167791072435543	0	0	0	0.04	0.181987486732128	1.0071898390665
TCGA-GM-A2DO-01A-11R-A18M-07	0.203361339130527	0	0.0720580513474655	0.150367466664363	0	0.194920827536911	0.0428251018239274	0.0526749234511316	0.0701344441832014	0	0	0	0	0.0837369217445258	0.0670522803357947	0.0453878191335096	0	0	0.0174808246486431	0	0	0	0.01	0.361188207819643	0.940117457118556
TCGA-B6-A0IA-01A-11R-A034-07	0.00779653985719873	0.00505112000130798	0	0	0	0.00413164597232765	0	0.110002298143456	0.0251960232630219	0.0465597615967222	0.0433839664853409	0	0	0.575824665650798	0	0.0733332831963938	0	0.0999607489335296	0	0.00809217243508371	0.000667774464818708	0	0.03	0.215407232972621	1.050382222458
TCGA-C8-A26Y-01A-11R-A16F-07	0.0921083345456161	0	0.00226481182967522	0.0720040395567044	0	0.146419345612375	0	0.116676613102488	0.0587590596589701	0	0.00431416546038536	0	0	0.303793015170999	0.0900094119567328	0.0968707802740069	0	0	0	0.0142577876962038	0	0.00252263513584337	0.05	0.145811733743706	1.04121831730073
TCGA-AN-A0G0-01A-11R-A034-07	0.0257280502896685	0	0.00884923429114073	0.0785188550345706	0	0.1138806382888	0.0462997317044253	0.104358366938806	0.0246159323024964	0	0.0542066811135667	0	0	0.252006392713382	0.0992442977108657	0.158746777007683	0.0126183855594697	0	0.0114017549003679	0	0	0.00952490214475824	0.24	0.042381840214589	1.07857328831659
TCGA-AO-A0JG-01A-31R-A084-07	0.0799890567062864	0	0.00729515046525723	0.253376407891338	0	0.180880204819001	0	0.0655642606557297	0.0564689062456084	0	0	0.0199323759203188	0.0248473596572676	0.0480032559574451	0.0818934643448072	0.0924685496284041	0.0106101241524265	0	0.0786708835561102	0	0	0	0.05	0.146081119963838	1.03973451520081
TCGA-E2-A1LH-01A-11R-A14D-07	0.0356656129893171	0.0125452615745979	0.0366006204353344	0.181994980554957	0	0.0643522590141273	0.0357906294104869	0.123218054099305	0.0793092431423454	0	0	0.0429105337258774	0	0.112014214486536	0.139328936040743	0.0900032083630393	0.0143847583257022	0	0.0318816878376315	0	0	0	0.08	0.130247776195257	1.0453659432512
TCGA-AN-A0FY-01A-11R-A034-07	0.0654488409900035	0	0.00283920125503005	0.0524374682419603	0	0.126355806417395	0.012176304187547	0.0505236696105998	0.0384306464827714	0	0.0115723376634647	0	0	0.312879944023416	0.10975333958667	0.174485086184334	0.0117512351410366	0	0.0313461202157715	0	0	0	0.03	0.219884470895215	1.006951979929
TCGA-E2-A1L9-01A-11R-A13Q-07	0.032224589401623	0	0.00467998443078469	0.0384033728926642	0	0.108115939171877	0.00698853719065597	0.026644698128976	0.0354068173236429	0	0.0186944001747735	0	0	0.449071017499359	0.0367416043475508	0.184511516453196	0	0.0399089366880807	0	0.0122304907703868	0	0.00637809552642957	0.02	0.29730878741437	0.985773585918168
TCGA-BH-A0W5-01A-11R-A109-07	0.153049109724505	0.0107839833242774	0.0388037060906323	0.0770754673909035	0	0.27122018524592	0.0246492590594977	0.0792991189217744	0.0515255466069212	0	0	0	0	0.148083470247821	0.0558470676769946	0.0649842085668632	0	0	0.02467887714389	0	0	0	0.03	0.243785386854273	0.992869975657213
TCGA-AQ-A54N-01A-11R-A266-07	0.0415158251899844	0	0.0269061806264779	0.135337553426298	0	0.180349877457253	0	0.247533340448915	0.0283510969984411	0	0	0.0214486891597039	0.0289370859279491	0.055960150957031	0.0831451830881924	0.123398368934812	0	0.0113495648365986	0.0142969816620037	0	0	0.00147010128633978	0.15	0.0929843301595481	1.07036511887205
TCGA-GM-A3NY-01A-11R-A21T-07	0.161758455496061	0	0.187070537664938	0.100267965924826	0	0.137465894183522	0	0.136905424686126	0.0257332481130229	0	0	0.0217732118522945	0.00117437136079583	0	0.112295023906352	0.0756971184037777	0.0112488614011075	0	0.0264630478342679	0	0	0.00214683917290938	0	0.40716991084895	0.921049734196715
TCGA-A8-A09E-01A-11R-A00Z-07	0.0609009136164926	0	0.0046972507047384	0.0538680906230386	0	0.166578122587585	0	0.0913447775839083	0.0357775124363724	0	0	0.0272219211770396	0.0189476363764846	0.106895932557644	0.142240222608545	0.199380158741869	0.00319915273380839	0.010158533794404	0.078789774458069	0	0	0	0.07	0.134546683164589	1.03341846698312
TCGA-AR-A0TX-01A-11R-A084-07	0.0751669304906636	0	0.00339725401258535	0.13847936299262	0	0.152976896027289	0.0523567546902101	0.0914953891610013	0.0510617790191552	0	0	0.0147601797466972	0.00227142224970628	0.0568821210202089	0.0962200598332903	0.161902997908159	0.0253451071455776	0.00997834792576617	0.0677053977770703	0	0	0	0.08	0.127147410242685	1.03448637229575
TCGA-AQ-A04J-01A-02R-A034-07	0.199503412669891	0	0.0494589593587807	0.110368238680426	0	0.187599202886422	0.0809247345004257	0.0236592024863607	0.0106068003433378	0	0.0195311395896012	0	0.00054507189485082	0.0840256850809175	0.0703080573155722	0.07354039774821	0.0365060068825497	0.0286414517169722	0.0240111163342644	0	0	0.000770522511417924	0.01	0.353656049899282	0.937769903537107
TCGA-AR-A2LJ-01A-12R-A19W-07	0.0350410683605521	0	0.0543096457434438	0.111539935261435	0	0.0585971401071897	0	0.0531558049177668	0.0956555456254931	0	0	0.0342810395444203	0.0166856926172174	0.269678093954647	0.0675566183133179	0.119165458229379	0.0275919823975152	0	0.0496992540596803	0	0	0.00704272086794216	0.07	0.139172064739454	1.03236115141095
TCGA-OL-A66H-01A-11R-A29R-07	0.0160329504677879	0	0	0.0757663145629866	0	0.163295260279374	0.0257513695306427	0.0581559877171242	0.0222853125705932	0	0.00617824832134634	0	0.0898821401669843	0.0426500189646192	0.0715195168984248	0.344381465456053	0	0	0.0764127144388649	0	0	0.00768870062519929	0.33	0.0254992137979329	1.07135234336464
TCGA-AC-A23C-01A-12R-A169-07	0.0468697081132566	0	0.0323752969376513	0.119789990840633	0	0.275081944598099	0.00345701957413711	0.0492297894405706	0.0503396174636465	0	0.00765682586279501	0	0.000295557740624819	0.0361705874384622	0.136987631992849	0.171991239747904	0.0204725347956129	0	0.0464836962475658	0	0	0.00279855920619181	0.13	0.106867627887131	1.05297977581121
TCGA-D8-A1XQ-01A-11R-A14M-07	0.0248456526233691	0	0.0356218143292823	0.0665713079894042	0	0.168521789400697	0.0413719816800064	0.0683205878522152	0.0184523724807199	0.00591170160616279	0	0	0	0.196170949441703	0.129498757144636	0.221179709476304	0.00593229821187413	0	0.00206722391191153	0	0	0.0155338538517146	0.17	0.0811013317194239	1.06275390633881
TCGA-E2-A156-01A-11R-A12D-07	0	0.00919392446217379	0.00675902203424926	0.00962016733626409	0	0.125968823508156	0	0.00955244648592802	0.0229328103610023	0	0	0.0881201826706203	0.00442019791679423	0.157321243555307	0.00104121018746197	0.331875724376227	0.00570460189016774	0.0385152543444236	0.188699338138284	0	0	0.000275052732940739	0.05	0.145403877669677	1.0317915432202
TCGA-AC-A6IV-01A-12R-A33J-07	0.0743108987791484	0	0.0111815259262859	0.0864961342680758	0	0.263374522015356	0	0.0433258160740994	0.0533962594187063	0	0.00623037308147963	0	0.0113329015036331	0.0927281965964728	0.0759939123838722	0.169125875695775	0.00741364791244018	0	0.0945770815997804	0	0	0.0105128547448752	0.05	0.164594588900188	1.01762864904387
TCGA-E2-A15E-06A-11R-A12D-07	0.258502984616258	0	0.0581003124688658	0.17713800724934	0	0.115533007591415	0.00774622610384142	0.0289284254895585	0.0618658269810276	0	0	0.0117942061317383	0.0112284316065526	0.0188685341275439	0.0550497772218672	0.115001768943191	0.0163407389778858	0	0.0639017524909149	0	0	0	0	0.437938332782195	0.898795529051125
TCGA-D8-A1X6-01A-11R-A14M-07	0	0	0	0.066541870018098	0	0.0869953444039548	0	0.0638884426530618	0.0140055247691449	0	0	0.0317028988163431	0.143084682047604	0.0551310621430499	0.0299561015667502	0.466587509149199	0	0	0.0421065644327944	0	0	0	0.03	0.235592166558952	0.996707998639
TCGA-A8-A0AD-01A-11R-A056-07	0	0.032158404564176	0	0.0748134830274983	0	0.085925892563856	0.00366844169777046	0.00676569000429716	0.0300992044137456	0	0.0309554731100916	0	0.165777106193397	0.0546041951603371	0.0152758149210571	0.312593702867491	0.00506887199203036	0	0.179349683379422	0	0	0.00294403610483077	0.03	0.245048868849125	0.982719149868931
TCGA-A8-A07G-01A-11R-A034-07	0.0895471188014552	0	0	0.0694467757018649	0	0.174397132623562	0.0130872696705004	0.0755521690333126	0.0239745248744357	0.0116246727501227	0.00431954455741265	0	0	0.166013495928449	0.11292420868674	0.167681708492573	0.0210232866721689	0	0.0703799203632542	0	0	2.81718441490316e-05	0.07	0.1347824124959	1.03108058455063
TCGA-C8-A130-01A-31R-A115-07	0.0734402574711556	0	0.0117325822578736	0.221423671000441	0	0.148671844963357	0	0.0670986153456341	0.0507959533216393	0	0	0.0126813496459743	0.00315905654242803	0.0753130558015621	0.103265276696644	0.131623728192473	0.0157973860115962	0	0.0849972227492219	0	0	0	0.07	0.137847521914402	1.03591943376
TCGA-AN-A046-01A-21R-A034-07	0.0224301041039222	0	0.00350726508751663	0.188138135813481	0	0.156295401824652	0.0530691904345488	0.126435268386076	0.0586959452291724	0	0	0.015114184797154	0.00020310400202359	0.0662066249841131	0.110229400680781	0.122774621463988	0.0395019650225999	0.00224393002502083	0.0351548581449501	0	0	0	0	0.422623507730572	0.906613819407466
TCGA-E2-A1AZ-01A-11R-A12P-07	0.0917308808275061	0	0.0189185224124879	0.0531050653433846	0	0.342888631644979	0.078651686345219	0.0605037630775197	0	0	0.016121986832296	0	0.0199098319215699	0.0253189608475928	0.149481787689862	0.0660551543041142	0.014996192869114	0.0144572380829386	0.0478602978014161	0	0	0	0.05	0.167074000403123	1.02878891340952
TCGA-B6-A400-01A-11R-A239-07	0.0152910778068649	0.00568073288031264	0	0.0543543340772687	0	0.0997605209473137	0	0.0566022352275544	0.1088134785659	0	0	0	0	0.287334470771946	0.0250974047390162	0.100090833465584	0.075829611074415	0.116177472960835	0	0.0477534663738914	0	0.00721436110909878	0	0.366781597176068	0.934634763707302
TCGA-Z7-A8R5-01A-42R-A41B-07	0.137079001741399	0	0.0398016999406968	0.132400410361193	0	0.0671766998300996	0	0.134631511356072	0.0408885758337502	0	0	0.0620798825168514	0.0405246175241664	0.0754477907979781	0.0138919032579975	0.151909431073646	0.02038272064568	0	0.0809814322757722	0	0	0.00280432284469814	0.02	0.273359994971486	0.971562850221706
TCGA-E2-A155-01A-11R-A12D-07	0.108812737402368	0	0.0077391001057933	0.0667607360035202	0	0.24093944573811	0	0.092992774066023	0.0175572069083846	0	0	0.0153326918789307	0	0.113956596842235	0.10160463003837	0.153103367528668	0.00374589140460306	0	0.0742328092713548	0	0	0.00322201281163904	0.08	0.129061640551758	1.0345777580164
TCGA-E2-A109-01A-11R-A10J-07	0.137857909884646	0	0.109868719014287	0.0660050771618416	0	0.213203923242488	0	0.0285095767778285	0.0689790880953166	0	0	0.0123154138903701	0	0.151258585085702	0.071431130500036	0.100708731040072	0	0	0.0394048003109618	0	0	0.000457044996450156	0.02	0.308290639202339	0.960716418390604
TCGA-BH-A1EN-01A-11R-A13Q-07	0.0217609935268318	0	0.00837886292391208	0.0853630206105309	0	0.216458478085672	0.00574939303167789	0.0279275695527334	0.0338256516814277	0	0.012893224405367	0.00227911231989192	0.0609332305102084	0.0230678517032384	0.0616145819446989	0.334057013313556	0	0.013936850734937	0.0917541656553164	0	0	0	0.84	-0.0248782159822469	1.08909575363188
TCGA-AR-A1AQ-01A-11R-A12P-07	0.0280872062176654	0	0.033785932274186	0.165446806498596	0	0.0697108717290954	0.110324141255464	0.124507789926947	0.0238880425930226	0	0.0168743369447045	0	0	0.132313251287345	0.113007921315292	0.118360222916388	0.0345390342816084	0.00103010667318134	0.0281243360865045	0	0	0	0.14	0.0986985219465382	1.04731714152637
TCGA-E2-A574-01A-11R-A29R-07	0.0815806481920008	0	0	0.111051797591957	0	0.00115436746573412	0	0.087701584258935	0.0252201350640901	0	0	0.0396903942305519	0	0.449152239396677	0.0231235612092773	0.114879228707709	0	0.058245301566176	0.00820074231689185	0	0	0	0.0600000000000001	0.144024662431046	1.05920084870089
TCGA-A2-A1G0-01A-11R-A13Q-07	0.0910013978206153	0	0.157779119693264	0.0657971145175486	0	0.31271454156433	0.00361329173301838	0.0130375080939012	0	0	0	0	0.00718978760703146	0	0.0804641591411825	0.0957619803015095	0.114698497751016	0	0.0535484384889194	0.0022052937230985	0	0.00218886956456534	0.01	0.329389766826687	0.950783808040702
TCGA-AC-A4ZE-01A-11R-A41B-07	0.0514041545830704	0	0.0229347044666	0.152056735672023	0	0.267301903137821	0	0.0452545027957111	0.0464526095864456	0	0	0.0120223453470778	0.0464329671297267	0	0.0688126306203965	0.168127434953998	0	0	0.11920001170713	0	0	0	0.05	0.159702834007293	1.02418872763146
TCGA-AR-A24O-01A-11R-A169-07	0.121895035562772	0	0.0415444786987198	0.0803537653159535	0	0.273459793368825	0.00976262315631477	0.0590406054034538	0.00131566825101028	0.00617420304028406	0	0	0	0.0103544227039886	0.120389251915228	0.157048961225535	0.0359122794259977	0	0.0818738784443234	0	0	0.000875033487595128	0.03	0.226127535267102	0.994318531558474
TCGA-BH-A0AV-01A-31R-A115-07	0.0760940836007715	0	0.0414505258972942	0.0189578279226591	0	0.0854517165716	0.00296097015374306	0.020396977798119	0.0221429893355201	0	0.0158821770316266	0	0	0.549979416792686	0.0256360307490156	0.119724390400779	0	0	0.0213228937461856	0	0	0	0.07	0.135319465565804	1.08683506782374
TCGA-C8-A137-01A-11R-A115-07	0.0459408557404279	0	0.0434090621262242	0.0196653402806751	0	0.158287289536362	0	0.0723354675348684	0.0454594946515057	0	0	0	0	0.275603618106916	0.0967828895328553	0.147649142566579	0	0	0.0948668399235858	0	0	0	0.1	0.113976749865431	1.04507915315568
TCGA-B6-A0RL-01A-11R-A084-07	0	0.0273510838609541	0.00229172673707751	0.0907651424023217	0	0	0	0.134690646949732	0.0129738381763125	0	0	0.0511791426310041	0	0.191728623739498	0	0.371380209932576	0	0.0722207591018161	0.0321923223999118	0	0	0.0132265040687962	0.29	0.0302921604991953	1.08788425017432
TCGA-OL-A5RV-01A-12R-A28M-07	0.193412262426638	0	0.12588836348679	0.0940766813349131	0	0.11033930627698	0	0.0599848600317122	0.0177507793720473	0	0.0192807357254127	0	0.000730484859008431	0.0162528686283614	0.0335761823788282	0.111566231150429	0.0427653049538049	0	0.167998008022801	0	0	0.00637793135227495	0	0.402459636570103	0.915840441084654
TCGA-B6-A0IM-01A-11R-A034-07	0	0.00345207739498932	0.00728604269883854	0.0369056504671844	0	0.153930007636174	0	0.0500434520462832	0.0516680478819437	0	0.0047071937370848	0.00453830760491357	0	0.382182887915025	0.0724800306435191	0.148598859599932	0.0386850119734163	0	0.0449402856863988	0	0	0.000582144714296463	0	0.427609725024492	0.906438925511425
TCGA-B6-A0IK-01A-12R-A056-07	0.134125109125921	0	0.0112887701419116	0.147356415575061	0	0.0812760276638202	0.0079403593946513	0.0704849430704873	0.0902040908505606	0	0	0.01998099100503	0.0096034586642628	0.117945727818903	0.124483736940041	0.0666802318077231	0.0147741028445037	0	0.103856035097124	0	0	0	0.04	0.180351124444748	1.01445369721861
TCGA-B6-A0WX-01A-11R-A109-07	0.171239384711367	0	0.017171922048464	0.100698591653129	0	0.238265034896099	0	0.106380372672895	0.0660676966646383	0	0	0.00963826848209782	0.00250343607164145	0.0710695300410927	0.124663980346916	0.0383371641166798	0.0192565340891386	0	0.034708084205842	0	0	0	0.04	0.208810702353406	1.01505977820677
[truncated: 60 more rows]
