# Supplementary material for: Identification of potential key genes that respond to capsaicin treatment in ER-positive breast cancer: An integrated analysis
Source: PLoS One. 2026 Jun 3;21(6):e0350841. doi: 10.1371/journal.pone.0350841 (PMC13232819; doi:10.1371/journal.pone.0350841)
Supplement: S2 File — (ZIP) [file pone.0350841.s004.zip › Immune infiltration analysis and vilot plot/01.CIBERSORT(1)/01.CIBERSORT/run.R]

#install.packages('e1071')

#if (!requireNamespace("BiocManager", quietly = TRUE))
#    install.packages("BiocManager")
#BiocManager::install("preprocessCore")

#if (!requireNamespace("BiocManager", quietly = TRUE))
#    install.packages("BiocManager")
#BiocManager::install("limma")


library("limma")         #ÒýÓÃ°ü
expFile="symbol.txt"     #±í´ïÊäÈëÎÄ¼þ
setwd("C:\\Users\\lexb\\Desktop\\Æ¤¶ù\\01.CIBERSORT")      #ÉèÖÃ¹¤×÷Ä¿Â¼

#¶ÁÈ¡ÊäÈëÎÄ¼þ£¬²¢¶ÔÊäÈëÎÄ¼þÕûÀí
rt=read.table(expFile, header=T, sep="\t", check.names=F)
rt=as.matrix(rt)
rownames(rt)=rt[,1]
exp=rt[,2:ncol(rt)]
dimnames=list(rownames(exp),colnames(exp))
data=matrix(as.numeric(as.matrix(exp)),nrow=nrow(exp),dimnames=dimnames)
data=avereps(data)
data=data[rowMeans(data)>0,]

#Êä³öÕûÀíµÄÊý¾Ý
out=rbind(ID=colnames(data), data)
write.table(out, file="uniq.symbol.txt", sep="\t", quote=F, col.names=F)        #Êä³öÎÄ¼þ

#ÔËÐÐCIBERSORT£¬µÃµ½ÃâÒßÏ¸°û½þÈóµÄ½á¹û
source("CIBERSORT.R")
results=CIBERSORT("ref.txt", "uniq.symbol.txt", perm=100, QN=TRUE)


######ÉúÐÅ×ÔÑ§Íø: https://www.biowolf.cn/
######¿Î³ÌÁ´½Ó1: https://shop119322454.taobao.com
######¿Î³ÌÁ´½Ó2: https://ke.biowolf.cn
######¿Î³ÌÁ´½Ó3: https://ke.biowolf.cn/mobile
######¹â¿¡ÀÏÊ¦ÓÊÏä£ºseqbio@foxmail.com
######¹â¿¡ÀÏÊ¦Î¢ÐÅ: eduBio
