# Supplementary material for: Identification of potential key genes that respond to capsaicin treatment in ER-positive breast cancer: An integrated analysis
Source: PLoS One. 2026 Jun 3;21(6):e0350841. doi: 10.1371/journal.pone.0350841 (PMC13232819; doi:10.1371/journal.pone.0350841)
Supplement: S2 File — (ZIP) [file pone.0350841.s004.zip › Immune infiltration analysis and vilot plot/02.vioplotSHMT2/02.vioplotSHMT2/diff.result.txt]

Cell	pvalue
B cells naive	0.0095998330613961
Plasma cells	0.0469209216352891
T cells CD4 memory resting	0.0389638346224462
T cells CD4 memory activated	0.0450086070339983
T cells regulatory (Tregs)	0.0164454849728209
T cells gamma delta	0.0282509590107889
NK cells resting	0.00163501123919419
Macrophages M0	9.92294747518815e-05
Mast cells resting	0.000205850283695197
