# Supplementary material for: Identification of potential key genes that respond to capsaicin treatment in ER-positive breast cancer: An integrated analysis
Source: PLoS One. 2026 Jun 3;21(6):e0350841. doi: 10.1371/journal.pone.0350841 (PMC13232819; doi:10.1371/journal.pone.0350841)
Supplement: S2 File — (ZIP) [file pone.0350841.s004.zip › Immune infiltration analysis and vilot plot/03.vioplotGARS/03.vioplotGARS/diff.result.txt]

Cell	pvalue
B cells naive	1.68234859391279e-07
Plasma cells	2.69674453578169e-07
T cells CD8	4.81707321403433e-09
T cells CD4 memory activated	0.000199270360429855
NK cells resting	5.07330430425708e-08
NK cells activated	1.28049014390872e-05
Monocytes	5.80351722392462e-05
Macrophages M0	1.35120662745645e-10
Macrophages M2	0.00228547546990065
Dendritic cells resting	0.00424832904142147
Mast cells resting	9.81807013144079e-08
Mast cells activated	0.027828590899767
Neutrophils	0.00249215342313122
